# Supplementary material for: Poly[[μ3-chlorido-bis(μ2-thio­urea-κS)disilver(I)] nitrate]
Source: Acta Crystallogr Sect E Struct Rep Online. 2010 Aug 11;66(Pt 9):m1072–3. doi: 10.1107/S1600536810030953 (PMC3008121; doi:10.1107/S1600536810030953)
Supplement: Supplementary file 2 [file e-66-m1072-Isup2.hkl]

# 
# h,k,l, Fc-squared, Fo-squared, sigma(Fo-squared) and status flag 
# 
data_I
_shelx_title ' SA32  IPDS1 -100DEGC' 
_shelx_refln_list_code          4 
_shelx_F_calc_maximum      183.00 
_exptl_crystal_F_000       444.00 
_reflns_d_resolution_high  0.8103 
 
loop_ 
 _symmetry_equiv_pos_as_xyz 
 'x, y, z' 
 '-x, -y, -z' 
 
_cell_length_a     6.3981 
_cell_length_b     7.7060 
_cell_length_c    11.8478 
_cell_angle_alpha  83.041 
_cell_angle_beta   82.868 
_cell_angle_gamma  77.312 
 
_shelx_F_squared_multiplier     1.000 
 
loop_ 
 _refln_index_h 
 _refln_index_k 
 _refln_index_l 
 _refln_F_squared_calc 
 _refln_F_squared_meas 
 _refln_F_squared_sigma 
 _refln_observed_status 
   1   0   0      222.44      198.19     21.43 o 
   2   0   0     6319.92     7019.94    110.66 o 
   3   0   0     7798.01     8284.60    770.33 o 
   4   0   0     2538.20     2393.13    220.10 o 
   5   0   0     2797.19     2979.16     43.83 o 
   6   0   0      259.92      233.22     14.71 o 
   7   0   0     4102.01     4305.49     65.43 o 
  -7   1   0     1643.89     1453.79    222.08 o 
  -6   1   0     2587.61     2552.40    229.71 o 
  -5   1   0      139.30      163.77     15.97 o 
  -4   1   0     1577.22     1421.39    248.29 o 
  -3   1   0       65.98       72.46     10.60 o 
  -2   1   0    15125.48    15967.89   1004.01 o 
  -1   1   0      500.28      535.31     33.49 o 
   0   1   0     8762.54     5845.04    251.37 o 
   1   1   0     4595.98     4361.15    342.47 o 
   2   1   0      104.89      143.43     16.39 o 
   3   1   0     3333.19     3394.50     50.48 o 
   4   1   0      183.21      175.57     15.36 o 
   5   1   0     4872.35     5339.38     97.18 o 
   6   1   0      433.36      443.90     21.19 o 
   7   1   0      129.42      107.12     17.39 o 
  -7   2   0       36.52       26.69     28.46 o 
  -6   2   0      850.20      854.49     28.20 o 
  -5   2   0      725.60      701.62     30.50 o 
  -4   2   0     1261.21     1108.56     21.16 o 
  -3   2   0      100.06       96.78     13.02 o 
  -2   2   0      981.11      917.75     43.93 o 
  -1   2   0       42.34       41.87     11.59 o 
   0   2   0      253.70      179.57     20.43 o 
   1   2   0     1181.10     1175.44     29.55 o 
   2   2   0    12723.21    12527.85    956.49 o 
   3   2   0     3466.90     3663.50     80.65 o 
   4   2   0      876.19      947.37     21.89 o 
   5   2   0      843.00      809.81     99.35 o 
   6   2   0       39.95       36.77     15.64 o 
   7   2   0      940.69      783.49     22.11 o 
  -6   3   0      314.86      281.92     18.18 o 
  -5   3   0     4236.91     4109.64    600.20 o 
  -4   3   0      245.71      233.36     14.02 o 
  -3   3   0      155.60      147.58     13.75 o 
  -2   3   0     3378.93     3477.73    113.27 o 
  -1   3   0      632.84      676.59     22.08 o 
   0   3   0    13312.50    11032.67    137.24 o 
   1   3   0     1410.46     1385.53     60.91 o 
   2   3   0    14547.18    14679.87    781.95 o 
   3   3   0     1196.25     1186.03     24.07 o 
   4   3   0       52.24       70.65     12.98 o 
   5   3   0     8137.06     8663.27    205.47 o 
   6   3   0      774.54      835.56     24.12 o 
   7   3   0     1421.25     1314.41     27.37 o 
  -6   4   0      202.66      154.57     30.27 o 
  -5   4   0       23.89        1.44     24.58 o 
  -4   4   0     4145.89     4460.73    181.80 o 
  -3   4   0        1.63       -7.85     13.44 o 
  -2   4   0     3621.67     4009.85    183.68 o 
  -1   4   0     2790.43     2380.10    256.00 o 
   0   4   0    12729.71    10474.90    463.43 o 
   1   4   0      435.56      358.90     17.01 o 
   2   4   0        4.10       11.11      9.35 o 
   3   4   0     9943.45    10835.44    208.76 o 
   4   4   0        6.86       -0.61     15.58 o 
   5   4   0     4942.56     5690.28     80.01 o 
   6   4   0      156.04      157.04     17.28 o 
   7   4   0     1303.96     1327.77     50.27 o 
  -5   5   0        6.13        6.30     25.01 o 
  -4   5   0      820.45      912.28     29.44 o 
  -3   5   0       23.00       32.30     22.00 o 
  -2   5   0     1630.07     1572.44    159.25 o 
  -1   5   0     1196.98     1094.30    103.64 o 
   0   5   0      175.07      170.60     13.72 o 
   1   5   0     2371.11     1970.13     78.58 o 
   2   5   0      694.89      653.41     31.55 o 
   3   5   0     1954.78     1998.66    101.73 o 
   4   5   0       10.94       14.99     15.63 o 
   5   5   0      328.91      328.14     50.05 o 
   6   5   0       12.54       10.74     24.83 o 
   7   5   0      581.84      499.14     85.77 o 
  -4   6   0      748.73      864.42     33.27 o 
  -3   6   0       32.50       35.48     23.78 o 
  -2   6   0      182.93      196.90     33.56 o 
  -1   6   0     1066.54      886.48     59.61 o 
   0   6   0     1408.42     1466.36     43.07 o 
   1   6   0       74.88       93.94     19.69 o 
   2   6   0      487.82      426.72     59.27 o 
   3   6   0      758.87      787.65     19.67 o 
   4   6   0       44.44       40.29     15.26 o 
   5   6   0     2541.87     2716.30     49.02 o 
   6   6   0      197.61      190.18     21.76 o 
  -3   7   0      253.21      235.01     46.12 o 
  -2   7   0     1571.64     1615.75     62.59 o 
  -1   7   0      271.53      274.52     18.00 o 
   0   7   0      404.41      370.84     15.95 o 
   1   7   0      155.68      151.92     36.62 o 
   2   7   0      532.77      488.37     39.48 o 
   3   7   0      958.47      981.64     25.02 o 
   4   7   0       75.40       65.44     14.05 o 
   5   7   0     2911.49     3201.72     60.19 o 
   6   7   0      191.91      178.37     31.23 o 
  -2   8   0      384.14      374.52     24.14 o 
  -1   8   0     1323.73     1276.45     62.59 o 
   0   8   0       51.64       55.10     23.59 o 
   1   8   0      495.10      506.00     90.93 o 
   2   8   0       34.23       37.11     24.38 o 
   3   8   0     1814.04     1576.45    337.82 o 
   4   8   0      115.48      113.81     23.15 o 
   5   8   0      465.00      391.15     25.26 o 
   0   9   0      171.85      169.32     36.32 o 
   1   9   0      341.16      352.55     38.39 o 
   2   9   0       23.38        8.92     30.37 o 
   3   9   0       56.43       23.75     36.44 o 
  -3  -9   1       62.38       48.83     36.78 o 
  -2  -9   1      159.27      119.32     31.53 o 
  -1  -9   1       24.84       28.49     37.78 o 
   0  -9   1      854.59      875.53     67.02 o 
  -5  -8   1      300.23      256.87     22.79 o 
  -4  -8   1       15.40       10.40     20.02 o 
  -3  -8   1      367.45      378.00     61.96 o 
  -2  -8   1      710.93      798.02     35.90 o 
  -1  -8   1      618.78      539.20    126.17 o 
   0  -8   1       38.02       25.44     24.70 o 
   1  -8   1        9.72        9.07     21.23 o 
   2  -8   1      536.90      529.42     28.29 o 
  -6  -7   1       29.85       16.55     31.77 o 
  -5  -7   1     2360.39     2412.29    142.75 o 
  -4  -7   1        0.94       -8.33     21.07 o 
  -3  -7   1      410.64      401.64     24.24 o 
  -2  -7   1      154.10      147.20     23.78 o 
  -1  -7   1      496.34      441.87     69.98 o 
   0  -7   1     1950.02     1993.36     83.19 o 
   1  -7   1      142.66      125.41     20.11 o 
   2  -7   1     2297.02     2207.83    464.52 o 
   3  -7   1        2.30      -14.55     32.74 o 
  -6  -6   1       34.79       39.74     26.24 o 
  -5  -6   1     1743.95     1955.12     41.32 o 
  -4  -6   1     1969.06     1806.19     65.65 o 
  -3  -6   1       50.05       59.71     16.74 o 
  -2  -6   1     1824.18     1618.42    213.46 o 
  -1  -6   1     1433.50     1372.53     96.75 o 
   0  -6   1     4331.92     4014.27    143.85 o 
   1  -6   1      110.57       90.31     15.07 o 
   2  -6   1     1045.17     1147.31    129.06 o 
   3  -6   1     1467.29     1676.64     38.07 o 
   4  -6   1        0.08       13.78     28.48 o 
  -7  -5   1     2274.68     2184.94    139.67 o 
  -6  -5   1       11.14        4.53     25.66 o 
  -5  -5   1      449.68      454.07     66.73 o 
  -4  -5   1     2364.08     2484.48     74.41 o 
  -3  -5   1      528.72      556.33     20.71 o 
  -2  -5   1     2221.18     1984.76     94.45 o 
  -1  -5   1       16.17       16.92     18.65 o 
   0  -5   1      317.01      246.13     14.84 o 
   1  -5   1       76.29       69.64     15.89 o 
   2  -5   1     2596.85     2573.18    157.71 o 
   3  -5   1     1271.52     1552.42     61.15 o 
   4  -5   1       69.27       48.39     23.13 o 
   5  -5   1       34.19       23.18     22.43 o 
  -7  -4   1        3.31        6.12     24.93 o 
  -6  -4   1      986.40      870.64     21.81 o 
  -5  -4   1     3516.05     3995.34     61.58 o 
  -4  -4   1      449.93      438.08     53.92 o 
  -3  -4   1      170.32      185.96     16.96 o 
  -2  -4   1      232.94      216.48      9.72 o 
  -1  -4   1       28.23       40.18     15.24 o 
   0  -4   1     4734.67     3917.95     50.80 o 
   1  -4   1       54.70       53.02     12.85 o 
   2  -4   1     3429.00     3768.06    133.39 o 
   3  -4   1      211.15      229.93     17.91 o 
   4  -4   1     2166.53     2393.16     77.90 o 
   5  -4   1      699.52      697.50     40.06 o 
   6  -4   1      259.44      225.48     30.63 o 
  -7  -3   1     1205.72     1211.21    151.23 o 
  -6  -3   1      553.13      612.27     23.40 o 
  -5  -3   1     1722.06     1722.83    134.98 o 
  -4  -3   1      262.35      283.42     32.23 o 
  -3  -3   1       59.56       71.30     11.30 o 
  -2  -3   1    13291.48    14486.86    437.49 o 
  -1  -3   1        1.73        7.39     12.56 o 
   0  -3   1    17026.25    13645.67    559.78 o 
   1  -3   1      252.84      212.17     13.31 o 
   2  -3   1     4273.14     4110.76    145.81 o 
   3  -3   1      263.07      271.84     43.91 o 
   4  -3   1      161.89      154.67     13.57 o 
   5  -3   1     5754.86     6291.03    279.23 o 
   6  -3   1      100.68       83.11     20.11 o 
  -7  -2   1     1282.70     1367.42     42.22 o 
  -6  -2   1     1353.77     1382.83    160.06 o 
  -5  -2   1     1446.03     1242.33     22.37 o 
  -4  -2   1     7058.05     7843.41    157.80 o 
  -3  -2   1     3169.06     2950.56     58.16 o 
  -2  -2   1    29268.93    34281.68    452.03 o 
  -1  -2   1     3095.99     3590.39     67.71 o 
   0  -2   1     1922.90     1571.35    262.93 o 
   1  -2   1     4970.86     5166.79     82.68 o 
   2  -2   1        1.67        1.80      9.85 o 
   3  -2   1    10967.60    10470.96    425.04 o 
   4  -2   1      201.13      192.18     25.95 o 
   5  -2   1     2448.19     2668.73     80.84 o 
   6  -2   1      253.93      246.72     24.04 o 
   7  -2   1       44.41       26.45     28.63 o 
  -7  -1   1      228.93      217.52     25.71 o 
  -6  -1   1      895.64     1001.22     25.77 o 
  -5  -1   1      646.44      603.69     58.88 o 
  -4  -1   1     5464.45     4843.30    152.12 o 
  -3  -1   1      260.07      289.78     15.93 o 
  -2  -1   1     1494.98     1538.72    144.87 o 
  -1  -1   1     2001.15     2153.40     50.79 o 
   0  -1   1     2355.01     2329.38    130.31 o 
   1  -1   1      114.38       93.94     16.04 o 
   2  -1   1     4726.87     4613.81    382.29 o 
   3  -1   1     2263.58     2024.10     32.30 o 
   4  -1   1       27.96       41.89     14.86 o 
   5  -1   1      442.02      456.37     60.79 o 
   6  -1   1        1.59        4.62     15.36 o 
   7  -1   1     1061.69      953.11    120.46 o 
  -7   0   1      395.21      359.33     34.93 o 
  -6   0   1       82.56       73.95     14.09 o 
  -5   0   1      621.74      638.89     65.58 o 
  -4   0   1       48.90       64.11     13.58 o 
  -3   0   1     1382.58     1522.46     28.26 o 
  -2   0   1     2928.32     2919.60    240.30 o 
  -1   0   1     2307.46     2507.44     56.10 o 
   1   0   1        3.71       10.99     17.42 o 
   2   0   1      127.81       89.87     11.59 o 
   3   0   1     1204.80     1004.64     61.75 o 
   4   0   1     1107.59     1068.37     84.35 o 
   5   0   1     5166.12     5465.68     74.71 o 
   6   0   1       61.79       41.44     18.74 o 
   7   0   1     2501.51     2318.70    168.49 o 
  -7   1   1     1176.20     1249.56     35.46 o 
  -6   1   1     2874.55     2867.25    233.63 o 
  -5   1   1        0.32       19.55     12.27 o 
  -4   1   1     4849.71     4649.25    488.40 o 
  -3   1   1        0.63        1.82      9.99 o 
  -2   1   1    33487.45    35756.29   2181.68 o 
  -1   1   1     1578.09     1630.17     38.41 o 
   0   1   1     7823.25     5057.81    481.93 o 
   1   1   1    12568.89    12516.10    201.45 o 
   2   1   1      931.45      874.53     21.92 o 
   3   1   1    10515.47    10662.27   1045.39 o 
   4   1   1       13.01       24.55     14.76 o 
   5   1   1    11806.72    10492.20    383.90 o 
   6   1   1        8.76       62.18     18.59 o 
   7   1   1        8.28       -2.06     19.19 o 
  -7   2   1       16.79       -3.30     28.84 o 
  -6   2   1     2646.39     2872.02     66.06 o 
  -5   2   1      545.41      621.12     21.99 o 
  -4   2   1     2564.40     2318.73     55.95 o 
  -3   2   1      403.49      357.18     13.63 o 
  -2   2   1    13211.33    12180.15    166.19 o 
  -1   2   1    16329.02    16646.88   1011.97 o 
   0   2   1     1056.15      865.40    156.93 o 
   1   2   1    21608.48    25263.27    414.14 o 
   2   2   1     1012.65     1037.64     27.13 o 
   3   2   1     8783.00     8154.01   1272.52 o 
   4   2   1      718.20      785.71     20.27 o 
   5   2   1      697.02      758.44     20.00 o 
   6   2   1      499.37      452.29     44.51 o 
   7   2   1      316.26      290.52     24.41 o 
  -6   3   1      194.27      186.39     17.65 o 
  -5   3   1        3.55       19.97     15.52 o 
  -4   3   1      812.63      820.41     84.40 o 
  -3   3   1     1379.50     1332.07    151.01 o 
  -2   3   1      642.41      591.99     63.51 o 
  -1   3   1     2131.35     1973.27     84.83 o 
   0   3   1     4042.90     3585.12    162.13 o 
   1   3   1       39.98       47.54     13.35 o 
   2   3   1      324.77      339.45     38.69 o 
   3   3   1        1.24        3.93     10.44 o 
   4   3   1      262.53      248.90     16.40 o 
   5   3   1     1438.74     1293.83     22.42 o 
   6   3   1        0.43        7.40     18.96 o 
   7   3   1     1046.42      956.22    115.24 o 
  -6   4   1       57.42       38.87     24.58 o 
  -5   4   1       47.37       46.94     19.84 o 
  -4   4   1     1198.83     1198.42     24.26 o 
  -3   4   1      246.67      257.84     18.30 o 
  -2   4   1     2350.52     2714.43     81.66 o 
  -1   4   1        3.77        9.95     12.56 o 
   0   4   1     6405.14     5184.15    176.66 o 
   1   4   1     1271.72     1185.99     90.06 o 
   2   4   1     1901.75     1850.92    109.09 o 
   3   4   1    12625.63    11849.40   1412.03 o 
   4   4   1      197.43      195.93     16.26 o 
   5   4   1     1843.03     1818.97    159.58 o 
   6   4   1      104.14      104.66     16.47 o 
   7   4   1      486.07      491.70     27.11 o 
  -5   5   1       53.19       32.63     31.13 o 
  -4   5   1      796.98      846.53    132.16 o 
  -3   5   1     2813.66     2960.97    147.40 o 
  -2   5   1     2190.90     2006.68    132.14 o 
  -1   5   1     2297.71     1933.76     64.73 o 
   0   5   1       79.91      103.17     13.53 o 
   1   5   1     9256.95     7452.98    619.43 o 
   2   5   1      364.55      399.15     15.42 o 
   3   5   1     5194.20     4714.81    192.23 o 
   4   5   1     3352.81     3097.03    348.63 o 
   5   5   1      804.58      985.40     26.35 o 
   6   5   1      217.94      253.15     25.16 o 
   7   5   1       17.00       15.39     24.22 o 
  -4   6   1        1.51       23.46     28.52 o 
  -3   6   1     1757.45     1943.66     43.38 o 
  -2   6   1      438.36      381.55     23.42 o 
  -1   6   1     1331.55     1235.59     73.35 o 
   0   6   1       91.48       93.77     11.71 o 
   1   6   1     2295.20     1631.62    196.99 o 
   2   6   1      418.33      400.91     25.81 o 
   3   6   1      354.41      368.32     15.74 o 
   4   6   1     1443.99     1461.33     41.33 o 
   5   6   1      561.61      580.42     28.77 o 
   6   6   1      544.96      587.46     27.91 o 
  -3   7   1      638.30      614.92     50.67 o 
  -2   7   1      497.31      457.93     30.60 o 
  -1   7   1        0.41       11.33     16.46 o 
   0   7   1       85.31       90.99     19.01 o 
   1   7   1       20.27       19.27     23.28 o 
   2   7   1      133.21      132.91     20.68 o 
   3   7   1      906.25      972.59     24.71 o 
   4   7   1      305.44      291.08     23.01 o 
   5   7   1     1113.70     1130.98     38.47 o 
   6   7   1      359.58      337.02     31.44 o 
  -2   8   1        7.90        1.58     25.09 o 
  -1   8   1     1010.54     1298.90     78.36 o 
   0   8   1       81.53       57.08     17.99 o 
   1   8   1       30.75       45.10     28.51 o 
   2   8   1        2.05        4.88     29.43 o 
   3   8   1     2283.72     1911.24    267.31 o 
   4   8   1       92.45       86.14     22.84 o 
   5   8   1       12.12        6.21     25.68 o 
   0   9   1       71.74       49.02     27.58 o 
   1   9   1      301.10      262.81     26.22 o 
   2   9   1      132.27      127.18     48.53 o 
   3   9   1      360.83      336.65     37.43 o 
   4   9   1      860.43      858.89     43.57 o 
  -2  -9   2      680.72      796.39     45.31 o 
  -1  -9   2       15.69        4.73     38.92 o 
   0  -9   2      638.83      658.60     62.93 o 
  -4  -8   2       58.48       44.86     33.21 o 
  -3  -8   2       37.41       36.90     28.71 o 
  -2  -8   2     2401.70     2772.01     70.14 o 
  -1  -8   2      127.16      111.34     31.76 o 
   0  -8   2      132.22      111.84     31.46 o 
   1  -8   2      645.65      679.99     29.01 o 
   2  -8   2        5.90        0.12     23.07 o 
  -5  -7   2      325.84      297.01     21.80 o 
  -4  -7   2      475.19      439.01     36.74 o 
  -3  -7   2      152.39      161.91     22.84 o 
  -2  -7   2       26.92       39.63     19.78 o 
  -1  -7   2     1069.11     1070.91     35.20 o 
   0  -7   2     2332.58     2046.65     88.77 o 
   1  -7   2       18.12       14.28     20.00 o 
   2  -7   2       10.18       12.45     23.47 o 
   3  -7   2       24.01       16.84     25.00 o 
  -6  -6   2      162.89      153.38     31.88 o 
  -5  -6   2       89.38       65.96     21.64 o 
  -4  -6   2      348.86      391.48     23.25 o 
  -3  -6   2      285.67      297.03     18.54 o 
  -2  -6   2     4240.58     3470.22    531.04 o 
  -1  -6   2       37.22       29.39     19.89 o 
   0  -6   2     3962.65     3392.34     82.98 o 
   1  -6   2        2.54       15.09     23.07 o 
   2  -6   2      273.74      271.15     29.49 o 
   3  -6   2      856.45      914.02     27.15 o 
   4  -6   2       74.12       71.26     25.08 o 
  -7  -5   2     1205.23     1132.25    111.44 o 
  -6  -5   2     2415.09     2756.79     51.79 o 
  -5  -5   2      203.21      254.04     22.35 o 
  -4  -5   2     3653.24     3803.53    350.70 o 
  -3  -5   2      763.11      730.95     60.98 o 
  -2  -5   2     4068.69     3864.55    138.47 o 
  -1  -5   2      946.50      891.41     28.53 o 
   0  -5   2     2875.23     2304.65     65.63 o 
   1  -5   2     3317.09     2535.28    434.40 o 
   2  -5   2      387.31      391.10     20.96 o 
   3  -5   2     4422.19     5278.58    216.59 o 
   4  -5   2     1048.81     1266.38     42.68 o 
   5  -5   2      172.98      220.84     32.14 o 
  -7  -4   2       77.51       80.32     25.43 o 
  -6  -4   2     4156.60     3892.64     61.19 o 
  -5  -4   2      246.33      245.43     30.53 o 
  -4  -4   2      756.00      898.45     24.31 o 
  -3  -4   2     3512.53     3956.84     63.50 o 
  -2  -4   2     3477.99     3707.13     54.57 o 
  -1  -4   2      919.31      741.40    102.91 o 
   0  -4   2     2671.55     2143.71     92.09 o 
   1  -4   2     9288.11     8464.54    414.26 o 
   2  -4   2      100.53      104.42     17.55 o 
   3  -4   2      160.53      172.30     19.88 o 
   4  -4   2     1871.99     2273.15    116.23 o 
   5  -4   2       76.34       69.30     25.43 o 
   6  -4   2       43.49       57.62     30.40 o 
  -7  -3   2     1104.34     1109.53     36.55 o 
  -6  -3   2        0.43        0.43     16.84 o 
  -5  -3   2       12.24       23.61     19.74 o 
  -4  -3   2      511.27      488.02     57.44 o 
  -3  -3   2      588.76      600.68     24.92 o 
  -2  -3   2     4752.05     4933.46    118.73 o 
  -1  -3   2      820.65      699.68     26.68 o 
   0  -3   2    10462.42     8040.20   1162.29 o 
   1  -3   2       91.45       96.84     12.93 o 
   2  -3   2       15.14       15.72     10.69 o 
   3  -3   2     2737.53     2885.94    120.03 o 
   4  -3   2       96.59       96.45     11.72 o 
   5  -3   2     3039.85     3328.26    169.53 o 
   6  -3   2        3.78       -7.59     20.27 o 
  -7  -2   2      183.26      192.10     26.78 o 
  -6  -2   2      977.01     1001.99     93.33 o 
  -5  -2   2      591.62      698.75     20.89 o 
  -4  -2   2     7827.65     8334.83    632.26 o 
  -3  -2   2      520.17      493.60     41.96 o 
  -2  -2   2     8595.39     8994.81    319.91 o 
  -1  -2   2    16048.14    17391.41    363.12 o 
   0  -2   2      944.17      845.37    202.77 o 
   1  -2   2      827.37      795.51     24.49 o 
   2  -2   2      605.63      662.93     18.77 o 
   3  -2   2    15812.23    15594.45    964.77 o 
   4  -2   2       50.39       47.67     13.48 o 
   5  -2   2     4395.82     4611.37    506.84 o 
   6  -2   2     1442.18     1608.74     34.28 o 
   7  -2   2       94.81       84.44     28.68 o 
  -7  -1   2      823.70      812.27     30.79 o 
  -6  -1   2     2642.42     2667.95     39.85 o 
  -5  -1   2     1036.83     1045.97     90.88 o 
  -4  -1   2     9736.30    10368.87    871.55 o 
  -3  -1   2     7066.64     7986.24    100.36 o 
  -2  -1   2       77.48       89.44     15.26 o 
   2  -1   2      882.48      893.35     65.29 o 
   3  -1   2    15826.67    15813.93    959.64 o 
   4  -1   2     3730.51     4064.01    128.07 o 
   5  -1   2     1419.73     1191.66     91.19 o 
   6  -1   2     2233.54     2138.43     95.93 o 
   7  -1   2       77.41       47.46     28.05 o 
  -7   0   2       15.61       19.67     24.16 o 
  -6   0   2     2041.84     2174.66    157.44 o 
  -5   0   2       21.86       30.82     13.11 o 
  -4   0   2      379.98      414.66     46.25 o 
  -3   0   2    11618.10    11290.61    654.32 o 
  -2   0   2     2098.61     2095.20    174.65 o 
  -1   0   2      781.31      697.52     66.68 o 
   0   0   2      986.50     1057.65     46.81 o 
   1   0   2     1900.82     1981.91     61.58 o 
   2   0   2     2113.13     1991.45    259.25 o 
   3   0   2      150.71      157.76     14.25 o 
   4   0   2     1823.75     1554.49     25.78 o 
   5   0   2     1708.30     1820.70     35.65 o 
   6   0   2      133.60       92.43     13.43 o 
   7   0   2      154.78       99.95     19.18 o 
  -7   1   2        5.06        2.30     23.73 o 
  -6   1   2      357.80      305.59     31.39 o 
  -5   1   2      823.79      822.70     87.94 o 
  -4   1   2      288.56      329.47     16.49 o 
  -3   1   2      904.17      905.93     62.71 o 
  -2   1   2     5823.51     6149.04     90.63 o 
  -1   1   2      797.20      763.46     86.38 o 
   0   1   2       81.09       79.93     17.92 o 
   1   1   2    10975.97    10349.87    494.90 o 
   2   1   2       17.95       29.59     11.77 o 
   3   1   2     8574.91     8396.57    793.08 o 
   4   1   2      774.97      862.54     21.29 o 
   5   1   2     5872.23     4956.07    129.47 o 
   6   1   2       50.12       61.79     13.02 o 
   7   1   2        0.05       -0.06     16.10 o 
  -6   2   2      470.40      488.33     25.74 o 
  -5   2   2      106.39      114.85     19.01 o 
  -4   2   2     2809.36     2742.78    292.64 o 
  -3   2   2       96.66       88.52     13.12 o 
  -2   2   2     2531.13     2613.55     42.04 o 
  -1   2   2    22958.65    23846.32   1333.79 o 
   0   2   2    22559.52    19111.09   1322.69 o 
   1   2   2    14148.40    15460.80    228.33 o 
   2   2   2     1205.25     1077.68     23.24 o 
   3   2   2     7053.17     7364.53    178.38 o 
   4   2   2      950.45     1046.25     23.00 o 
   5   2   2      527.17      631.55     19.08 o 
   6   2   2     4303.42     3766.47     59.51 o 
   7   2   2      410.84      354.88     46.39 o 
  -6   3   2      187.72      154.07     21.16 o 
  -5   3   2      977.07      894.83     25.71 o 
  -4   3   2     2030.13     2063.64     35.40 o 
  -3   3   2     8563.90     9265.42    117.89 o 
  -2   3   2       69.97       55.60     10.11 o 
  -1   3   2    11664.23     9922.46    115.96 o 
   0   3   2     1350.54     1366.73    122.18 o 
   1   3   2     2434.36     2334.84     91.65 o 
   2   3   2     3491.89     3734.54     57.10 o 
   3   3   2     1615.52     1897.66     31.42 o 
   4   3   2     3100.57     3004.46    361.34 o 
   5   3   2     2122.91     1969.48     74.24 o 
   6   3   2     2362.58     2394.29    180.05 o 
   7   3   2      147.75      117.28     24.84 o 
  -6   4   2       16.44      -15.96     21.46 o 
  -5   4   2     1300.53     1554.69     35.39 o 
  -4   4   2       73.20       69.02     14.66 o 
  -3   4   2     1735.39     1796.13    153.78 o 
  -2   4   2       45.53       54.68     14.48 o 
  -1   4   2      241.75      244.85     19.07 o 
   0   4   2      233.87      270.06     16.43 o 
   1   4   2      449.72      443.73     19.90 o 
   2   4   2     5119.13     4872.93    181.38 o 
   3   4   2     1718.53     1718.13     89.72 o 
   4   4   2      104.24      114.14     15.84 o 
   5   4   2      122.59      122.59     15.31 o 
   6   4   2       25.99       34.55     16.20 o 
   7   4   2       60.90       50.28     19.99 o 
  -5   5   2      460.51      495.00     33.58 o 
  -4   5   2       57.52       59.75     21.73 o 
  -3   5   2      153.11      156.21     19.38 o 
  -2   5   2      548.87      576.38     22.28 o 
  -1   5   2      754.20      661.42     23.23 o 
   0   5   2      965.91      954.65     48.04 o 
   1   5   2     6161.68     5154.68     64.53 o 
   2   5   2       53.31       56.92     10.47 o 
   3   5   2      935.81      919.49     39.65 o 
   4   5   2     2271.02     2220.46    211.12 o 
   5   5   2       87.43       92.53     19.42 o 
   6   5   2      270.80      301.15     24.98 o 
   7   5   2      100.46       87.77     29.28 o 
  -4   6   2       63.00       33.76     24.33 o 
  -3   6   2     1212.10     1433.22     35.68 o 
  -2   6   2      476.67      387.92     29.90 o 
  -1   6   2     2065.69     1880.84    105.85 o 
   0   6   2      242.13      233.06     14.94 o 
   1   6   2     1598.05     1362.63     28.42 o 
   2   6   2     5091.31     4868.78    375.81 o 
   3   6   2       56.70       65.89     14.09 o 
   4   6   2     1546.71     1669.34     89.05 o 
   5   6   2        0.70       -6.85     15.81 o 
   6   6   2     1485.97     1460.45    175.06 o 
   7   6   2       58.35       29.55     24.13 o 
  -3   7   2      695.92      694.61     51.88 o 
  -2   7   2      130.49      104.94     23.13 o 
  -1   7   2      522.02      570.27     23.84 o 
   0   7   2     1246.26     1407.04     95.04 o 
   1   7   2       18.14       13.98     18.86 o 
   2   7   2     2675.71     2246.97    104.94 o 
   3   7   2        4.72        5.44     18.32 o 
   4   7   2      344.79      335.90     20.18 o 
   5   7   2        0.49      -13.10     14.23 o 
   6   7   2      384.29      317.71     22.16 o 
  -2   8   2       39.04       30.44     28.43 o 
  -1   8   2       13.30       -6.31     19.54 o 
   0   8   2      239.71      302.65     23.50 o 
   1   8   2        0.50        3.03     22.66 o 
   2   8   2      472.00      470.14     49.57 o 
   3   8   2      591.59      499.19     26.67 o 
   4   8   2      151.53      131.06     23.23 o 
   5   8   2      274.82      276.61     22.63 o 
   0   9   2        0.99       -5.04     26.61 o 
   1   9   2      627.04      636.74     31.75 o 
   2   9   2       39.87       56.54     25.33 o 
   3   9   2        8.50       12.71     36.02 o 
   4   9   2     1000.10      997.55     56.38 o 
  -4  -8   3      711.52      682.08    135.73 o 
  -3  -8   3        0.29        0.50     29.37 o 
  -2  -8   3     1065.68     1182.28     46.24 o 
  -1  -8   3      689.18      614.41     45.64 o 
   0  -8   3       48.63       26.39     31.76 o 
   1  -8   3      792.46      840.85     51.84 o 
   2  -8   3      116.06       85.65     26.46 o 
  -5  -7   3      238.86      219.18     27.51 o 
  -4  -7   3     1161.96     1174.74     56.93 o 
  -3  -7   3      573.02      573.95    100.89 o 
  -2  -7   3       37.58       45.52     23.76 o 
  -1  -7   3     1722.28     1688.24     93.67 o 
   0  -7   3      266.40      221.92     27.13 o 
   1  -7   3       87.07       86.10     21.90 o 
   2  -7   3      409.63      370.73     86.78 o 
   3  -7   3      435.93      466.82     46.61 o 
  -6  -6   3      104.48       98.77     32.07 o 
  -5  -6   3      116.92      105.97     26.81 o 
  -4  -6   3      198.47      203.83     22.65 o 
  -3  -6   3     1908.38     1893.28     79.45 o 
  -2  -6   3     2933.25     2766.05    272.78 o 
  -1  -6   3      973.07      856.36     38.13 o 
   0  -6   3       40.06       37.11     19.41 o 
   1  -6   3       94.59       92.93     20.03 o 
   2  -6   3      185.09      177.67     27.40 o 
   3  -6   3      602.68      600.83     24.47 o 
   4  -6   3       29.12       23.61     34.14 o 
  -6  -5   3      686.53      616.64     67.41 o 
  -5  -5   3      724.72      740.12     26.84 o 
  -4  -5   3     2368.69     2404.98    294.90 o 
  -3  -5   3       20.43       15.28     16.76 o 
  -2  -5   3     3003.03     2967.95    123.41 o 
  -1  -5   3     1987.09     1838.48    132.33 o 
   0  -5   3      137.06      131.06     20.70 o 
   1  -5   3     2411.21     2122.90    345.33 o 
   2  -5   3       86.48       81.29     15.52 o 
   3  -5   3     3190.16     3444.93    261.75 o 
   4  -5   3      348.81      331.91     20.89 o 
   5  -5   3      797.47      771.41     27.69 o 
  -7  -4   3       24.51       19.79     22.57 o 
  -6  -4   3     1884.80     2247.78     44.99 o 
  -5  -4   3       39.08       51.44     20.97 o 
  -4  -4   3      412.21      370.83     62.37 o 
  -3  -4   3     5292.74     6045.97    112.23 o 
  -2  -4   3     1024.15     1060.65     24.24 o 
  -1  -4   3     3787.51     3482.61    386.88 o 
   0  -4   3      468.50      354.41     43.87 o 
   1  -4   3     7467.58     7218.96    547.26 o 
   2  -4   3      811.83      860.81     25.22 o 
   3  -4   3      560.54      684.96     22.49 o 
   4  -4   3     1020.60     1218.67     60.47 o 
   5  -4   3       37.85        9.61     20.94 o 
   6  -4   3      486.79      385.75     37.99 o 
  -7  -3   3      112.10       92.62     26.02 o 
  -6  -3   3     1207.16     1479.84     35.88 o 
  -5  -3   3     4967.91     5694.40     83.59 o 
  -4  -3   3      598.06      585.90     80.48 o 
  -3  -3   3     7485.45     8533.91    124.29 o 
  -2  -3   3       43.85       57.40     15.59 o 
  -1  -3   3     8691.64     7448.22    737.08 o 
   0  -3   3        0.00       11.90     14.63 o 
   1  -3   3      602.82      572.79     21.26 o 
   2  -3   3    12672.05    14496.41    690.52 o 
   3  -3   3      268.92      296.02     18.22 o 
   4  -3   3      581.21      657.66     20.95 o 
   5  -3   3      201.51      158.47     17.33 o 
   6  -3   3      508.58      464.04     23.07 o 
  -7  -2   3      164.02      151.01     27.49 o 
  -6  -2   3     1148.42     1215.32     29.84 o 
  -5  -2   3     3262.88     3290.59    283.15 o 
  -4  -2   3       38.72       45.96     13.39 o 
  -3  -2   3      553.47      537.71     18.52 o 
  -2  -2   3     1432.55     1511.32    210.38 o 
  -1  -2   3       63.64      103.99     27.80 o 
   0  -2   3     2580.06     2359.10    328.36 o 
   1  -2   3     3883.81     3961.55     91.21 o 
   2  -2   3     2349.59     2476.89    132.67 o 
   3  -2   3     3806.33     4143.01     57.39 o 
   4  -2   3        0.02        2.10     15.42 o 
   5  -2   3      261.43      295.93     20.82 o 
   6  -2   3       53.47       48.45     19.46 o 
   7  -2   3       37.91       32.28     23.94 o 
  -7  -1   3       52.32       41.82     25.39 o 
  -6  -1   3      489.66      479.40     43.52 o 
  -5  -1   3      129.34      129.23     18.90 o 
  -4  -1   3     1893.86     2258.14     53.59 o 
  -3  -1   3     7182.27     7330.42    761.23 o 
  -2  -1   3      404.81      461.53     19.52 o 
  -1  -1   3    14497.44    17945.24    374.25 o 
   1  -1   3    17878.31    20096.54    404.19 o 
   2  -1   3      984.18     1017.50     24.65 o 
   3  -1   3     6019.87     5529.03    869.27 o 
   4  -1   3     7047.86     6944.32   1062.77 o 
   5  -1   3        5.26        2.10     14.66 o 
   6  -1   3     1229.71     1279.76     56.93 o 
   7  -1   3      333.52      321.45     28.85 o 
  -7   0   3       69.69       45.31     24.73 o 
  -6   0   3     1604.41     1597.23    261.61 o 
  -5   0   3     1584.34     1896.72     33.70 o 
  -4   0   3       21.31       19.17     12.90 o 
  -3   0   3    26070.43    26701.33   1198.23 o 
  -2   0   3       17.97       41.45     14.40 o 
  -1   0   3     8885.25     9707.62    149.89 o 
   0   0   3     1570.23     1491.57     87.49 o 
   1   0   3    11231.84    12482.79    184.75 o 
   2   0   3    14334.92    15855.72    219.91 o 
   3   0   3     1055.15     1019.96    121.21 o 
   4   0   3     9786.02     9676.25    846.47 o 
   5   0   3       12.13       42.56     10.53 o 
   6   0   3      763.69      696.83     35.48 o 
   7   0   3      716.60      602.30     83.63 o 
  -7   1   3      109.12       81.17     21.43 o 
  -6   1   3      193.84      204.96     24.51 o 
  -5   1   3     8389.74     8363.63    679.23 o 
  -4   1   3      114.03      117.82     15.69 o 
  -3   1   3     2090.85     2121.63     33.88 o 
  -2   1   3     2081.79     1945.62    151.88 o 
  -1   1   3     1430.99     1410.69     61.29 o 
   0   1   3     2290.78     1763.59     71.68 o 
   1   1   3     3231.60     3424.39    332.62 o 
   2   1   3    19609.39    18642.35   2186.47 o 
   3   1   3     2703.17     2430.84    150.41 o 
   4   1   3      392.21      471.47     17.57 o 
   5   1   3      618.08      598.32     18.64 o 
   6   1   3       30.54       31.03     14.62 o 
   7   1   3      626.81      494.00     18.80 o 
  -6   2   3      210.47      198.44     20.58 o 
  -5   2   3      769.46      778.15     99.78 o 
  -4   2   3        0.53       -1.05     12.30 o 
  -3   2   3     1764.11     1712.40    161.03 o 
  -2   2   3       18.65       13.56     11.22 o 
  -1   2   3     3929.93     3750.54    295.55 o 
   0   2   3      319.09      277.37     17.80 o 
   1   2   3     3784.36     3869.54    237.09 o 
   2   2   3      670.12      759.43     21.51 o 
   3   2   3     3027.39     3198.09    199.62 o 
   4   2   3     1513.80     1424.26    272.05 o 
   5   2   3      457.99      479.53     19.86 o 
   6   2   3     2369.61     2210.71    281.13 o 
   7   2   3       18.93        4.95     16.05 o 
  -6   3   3        7.11       15.87     23.45 o 
  -5   3   3      599.30      601.28     31.08 o 
  -4   3   3      492.24      519.63     21.98 o 
  -3   3   3     6481.03     6376.62    435.61 o 
  -2   3   3     1348.22     1318.77     30.60 o 
  -1   3   3     5791.52     4607.69    204.21 o 
   0   3   3     2173.51     2094.21    199.15 o 
   1   3   3     2119.45     1994.28     28.84 o 
   2   3   3    11183.58    12301.99    164.66 o 
   3   3   3     1354.79     1242.74     82.62 o 
   4   3   3    10947.50    10952.16    814.86 o 
   5   3   3     1527.81     1680.26     36.93 o 
   6   3   3     3748.63     4029.58    126.39 o 
   7   3   3     2033.37     1949.83    189.34 o 
  -6   4   3      396.87      350.17     33.70 o 
  -5   4   3      716.20      716.96     41.02 o 
  -4   4   3      264.80      245.68     30.57 o 
  -3   4   3     6180.12     5900.35     73.35 o 
  -2   4   3       86.17      103.55     23.83 o 
  -1   4   3       51.10       68.56     19.84 o 
   0   4   3    11757.83    10941.51    675.01 o 
   1   4   3      101.46       69.34     12.25 o 
   2   4   3     3582.95     3706.41    146.45 o 
   3   4   3      109.19      109.59     11.51 o 
   4   4   3     2685.74     2625.73    285.94 o 
   5   4   3      139.17      145.45     16.32 o 
   6   4   3      127.51      133.99     14.46 o 
   7   4   3     2058.06     2040.07     39.56 o 
  -5   5   3     1038.06     1111.41    106.72 o 
  -4   5   3       15.44       12.65     27.21 o 
  -3   5   3       51.15       53.43     16.16 o 
  -2   5   3     1821.43     1576.65     76.51 o 
  -1   5   3       61.99       57.02     15.93 o 
   0   5   3     2820.10     2773.29     54.08 o 
   1   5   3      408.72      336.51     55.71 o 
   2   5   3      138.96      144.84     13.39 o 
   3   5   3      129.67      122.16     10.91 o 
   4   5   3       36.31       27.81     15.17 o 
   5   5   3      409.26      385.43     69.72 o 
   6   5   3      101.45       77.09     22.10 o 
   7   5   3      444.31      417.51     25.91 o 
  -4   6   3       26.94        6.26     27.92 o 
  -3   6   3      253.57      266.58     29.69 o 
  -2   6   3       33.84        6.01     23.44 o 
  -1   6   3      923.41      900.09     41.50 o 
   0   6   3      580.97      629.65     18.99 o 
   1   6   3      343.38      280.96     23.66 o 
   2   6   3     3199.03     3152.51    145.67 o 
   3   6   3      169.99      185.39     12.09 o 
   4   6   3      608.60      636.84     63.94 o 
   5   6   3       11.96        3.73     15.81 o 
   6   6   3     1042.41     1067.22     31.57 o 
   7   6   3      131.24       92.74     24.40 o 
  -3   7   3      102.42       87.84     35.49 o 
  -2   7   3        2.06        8.24     28.06 o 
  -1   7   3      509.31      507.80     39.05 o 
   0   7   3     2053.56     2368.98    146.54 o 
   1   7   3       94.32       92.19     23.68 o 
   2   7   3     3360.68     2697.44     42.90 o 
   3   7   3      240.49      251.48     17.22 o 
   4   7   3       92.70       64.10     15.44 o 
   5   7   3       23.73       19.98     17.51 o 
   6   7   3      708.23      716.14     28.55 o 
  -2   8   3      173.70      169.33     24.98 o 
  -1   8   3       22.40       17.80     17.45 o 
   0   8   3     1637.63     2151.37     62.73 o 
   1   8   3      102.48      129.15     23.34 o 
   2   8   3      123.18       99.55     33.08 o 
   3   8   3      158.44      156.59     24.88 o 
   4   8   3       23.43        9.13     22.94 o 
   5   8   3      617.16      610.13     21.51 o 
   0   9   3      249.18      210.28     26.92 o 
   1   9   3        1.51        1.63     33.02 o 
   2   9   3       25.17       33.45     25.05 o 
   3   9   3      116.67       87.28     30.17 o 
   4   9   3      103.04       79.96     25.55 o 
  -4  -8   4      729.28      705.76    144.01 o 
  -3  -8   4      343.42      354.22     39.01 o 
  -2  -8   4       55.78       52.74     32.74 o 
  -1  -8   4      172.33      166.02     32.04 o 
   0  -8   4       46.67       29.24     36.78 o 
   1  -8   4      712.47      759.40     36.11 o 
  -5  -7   4       62.31       51.85     27.16 o 
  -4  -7   4      230.53      229.33     25.45 o 
  -3  -7   4     2335.83     2090.29    206.57 o 
  -2  -7   4        2.61       -9.35     29.26 o 
  -1  -7   4     1870.82     2034.12    118.15 o 
   0  -7   4        5.84        0.36     27.14 o 
   1  -7   4     1146.67     1113.41     38.65 o 
   2  -7   4      767.20      790.53     74.10 o 
   3  -7   4      465.70      357.34     39.77 o 
  -6  -6   4      170.97      139.90     32.64 o 
  -5  -6   4      619.12      666.12     32.48 o 
  -4  -6   4      346.21      351.03     22.52 o 
  -3  -6   4     3572.58     3510.22    160.87 o 
  -2  -6   4      671.09      686.60     57.85 o 
  -1  -6   4      100.61       95.63     23.23 o 
   0  -6   4     2562.87     2477.77    401.50 o 
   1  -6   4      158.56      171.06     20.95 o 
   2  -6   4      604.29      608.10     83.20 o 
   3  -6   4       56.61       55.19     28.38 o 
   4  -6   4      892.68     1051.35     40.72 o 
  -6  -5   4      114.24      119.70     31.23 o 
  -5  -5   4     2585.87     2479.43    273.62 o 
  -4  -5   4      910.30     1003.14     31.40 o 
  -3  -5   4     1570.78     1580.28     45.26 o 
  -2  -5   4      444.85      518.14    106.77 o 
  -1  -5   4     2581.37     2365.64     53.91 o 
   0  -5   4     2886.80     2520.35    148.26 o 
   1  -5   4       46.41       47.47     18.99 o 
   2  -5   4       83.65       87.86     22.44 o 
   3  -5   4     1798.38     2065.45     42.02 o 
   4  -5   4       92.57       92.00     27.73 o 
   5  -5   4       79.52       50.71     33.49 o 
  -6  -4   4       66.58       45.62     26.26 o 
  -5  -4   4        3.39       18.60     20.77 o 
  -4  -4   4      526.55      466.51     22.46 o 
  -3  -4   4     4763.91     5603.81    444.47 o 
  -2  -4   4      756.45      750.62     52.51 o 
  -1  -4   4     5094.73     4964.07    560.57 o 
   0  -4   4     1181.99     1163.61     83.50 o 
   1  -4   4     4920.00     4803.98    458.70 o 
   2  -4   4     1356.43     1454.35    149.40 o 
   3  -4   4      763.21      902.52     44.95 o 
   4  -4   4     2246.27     2419.00    372.34 o 
   5  -4   4        0.57       22.98     26.05 o 
  -7  -3   4      140.51      143.01     32.34 o 
  -6  -3   4       93.29      109.04     26.20 o 
  -5  -3   4     3934.35     3898.54    527.28 o 
  -4  -3   4      381.22      377.88     19.18 o 
  -3  -3   4     4883.91     5453.70     84.50 o 
  -2  -3   4       42.75       46.12     17.40 o 
  -1  -3   4     7057.43     6173.05   1281.69 o 
   0  -3   4     1528.24     1475.23     70.51 o 
   1  -3   4      134.24      123.16     15.34 o 
   2  -3   4    12905.17    12897.53    892.14 o 
   3  -3   4       35.52       49.53     16.82 o 
   4  -3   4      520.86      510.59     18.16 o 
   5  -3   4      143.14      135.80     15.29 o 
   6  -3   4     2736.61     2590.45     45.74 o 
  -7  -2   4     2809.04     2570.82     85.94 o 
  -6  -2   4       51.45       58.15     26.06 o 
  -5  -2   4     4364.95     4498.46    483.47 o 
  -4  -2   4     1073.90     1052.48    116.64 o 
  -3  -2   4     2337.93     2626.75     64.54 o 
  -2  -2   4      382.13      473.87     21.11 o 
  -1  -2   4      503.65      533.61     34.43 o 
   1  -2   4     2102.65     2517.88     51.94 o 
   2  -2   4     3174.98     3455.68    134.26 o 
   3  -2   4       83.98       92.72     13.95 o 
   4  -2   4       14.72       20.91     15.95 o 
   5  -2   4       80.15       93.92     16.67 o 
   6  -2   4       35.57       25.23     24.41 o 
  -7  -1   4     2399.47     2636.99     52.71 o 
  -6  -1   4      260.12      249.08     19.66 o 
  -5  -1   4      676.42      618.46     39.53 o 
  -4  -1   4      615.06      679.96     21.58 o 
  -3  -1   4       25.78       23.26     13.74 o 
  -2  -1   4     4590.78     5184.75    490.45 o 
  -1  -1   4     3079.04     3370.12     69.84 o 
   0  -1   4    10337.30    10717.32    921.29 o 
   1  -1   4      265.19      259.11     20.29 o 
   2  -1   4      499.31      497.13     19.16 o 
   3  -1   4       14.04       12.56     13.17 o 
   4  -1   4      707.57      759.57     63.22 o 
   5  -1   4     1261.78     1286.73     84.55 o 
   6  -1   4     1317.70     1243.86    138.90 o 
   7  -1   4        4.82        1.33     28.65 o 
  -7   0   4       11.42       15.99     31.34 o 
  -6   0   4       19.02       12.86     20.84 o 
  -5   0   4     3475.98     3234.22     87.22 o 
  -4   0   4      297.52      342.57     23.09 o 
  -3   0   4     6717.74     6982.15    673.38 o 
  -2   0   4       48.60       75.85     12.15 o 
  -1   0   4        3.87       12.26     15.25 o 
   0   0   4     2409.85     1879.32    334.74 o 
   1   0   4     7161.05     7509.84    163.46 o 
   2   0   4    11553.86    11979.66    164.91 o 
   3   0   4      979.90     1037.98     22.52 o 
   4   0   4     7649.94     7975.75    661.35 o 
   5   0   4        3.26        6.62     10.52 o 
   6   0   4      872.06      743.30     18.52 o 
   7   0   4      626.05      630.66     27.13 o 
  -6   1   4       26.43       37.02     24.52 o 
  -5   1   4     7726.54     8328.69    110.53 o 
  -4   1   4      429.41      416.09     14.20 o 
  -3   1   4     1488.77     1519.38     83.92 o 
  -2   1   4     4605.88     4441.76    223.47 o 
  -1   1   4     1718.65     1654.03    120.87 o 
   0   1   4    14474.88    11971.00    423.78 o 
   1   1   4      776.26      879.66     41.36 o 
   2   1   4    29926.27    30210.20   3502.83 o 
   3   1   4      248.12      271.72     21.67 o 
   4   1   4       57.01       71.55     12.47 o 
   5   1   4     6262.56     5991.25    528.60 o 
   6   1   4      512.98      546.32     20.80 o 
   7   1   4     1016.21      927.02     27.94 o 
  -6   2   4       19.39       22.32     20.20 o 
  -5   2   4     2575.56     2432.08    116.85 o 
  -4   2   4     2116.90     2082.63     34.37 o 
  -3   2   4       10.93        0.19     11.02 o 
  -2   2   4     5913.16     5359.68     67.76 o 
  -1   2   4      671.58      693.97     65.62 o 
   0   2   4    18030.59    15699.36    145.37 o 
   1   2   4      102.81       97.76     13.28 o 
   2   2   4       29.12       39.97     11.84 o 
   3   2   4     2176.17     2231.85     42.97 o 
   4   2   4      246.16      230.21     20.73 o 
   5   2   4     1407.57     1437.55     27.06 o 
   6   2   4        0.38        4.36     12.90 o 
   7   2   4      563.26      507.25     66.68 o 
  -6   3   4      414.36      379.61     38.76 o 
  -5   3   4      126.84       93.57     20.51 o 
  -4   3   4      540.82      619.22     33.17 o 
  -3   3   4      533.24      547.77     16.31 o 
  -2   3   4      968.87     1069.46     25.57 o 
  -1   3   4       19.22       18.35     11.90 o 
   0   3   4        2.38       49.19     21.35 o 
   1   3   4      179.15      133.22     12.48 o 
   2   3   4     1597.57     1719.35     31.15 o 
   3   3   4      926.14      825.43     19.01 o 
   4   3   4      819.39      816.44     95.76 o 
   5   3   4      822.11      883.33     26.60 o 
   6   3   4      546.57      545.21     44.68 o 
   7   3   4      969.41      814.86     22.61 o 
  -5   4   4      865.03      904.33     27.17 o 
  -4   4   4        4.62       16.04     15.06 o 
  -3   4   4     1467.34     1371.16     26.62 o 
  -2   4   4      989.16      893.41     20.80 o 
  -1   4   4       86.05       75.77     16.43 o 
   0   4   4    12518.13    13755.11    253.22 o 
   1   4   4      717.72      633.53     21.00 o 
   2   4   4     7899.91     8207.72    367.26 o 
   3   4   4      186.59      227.82     16.70 o 
   4   4   4     2169.15     1966.03     32.04 o 
   5   4   4     2552.87     2422.62    481.95 o 
   6   4   4       46.67       32.38     14.01 o 
   7   4   4     2667.11     2214.03     83.39 o 
  -5   5   4     1103.00     1129.62     34.30 o 
  -4   5   4      442.99      482.71     30.27 o 
  -3   5   4        9.06       23.34     19.08 o 
  -2   5   4     4711.53     4224.83    110.14 o 
  -1   5   4      212.96      200.40     21.02 o 
   0   5   4     2324.82     2504.34    104.10 o 
   1   5   4     1131.59      857.61    115.84 o 
   2   5   4     2620.85     2674.38    107.31 o 
   3   5   4      535.97      594.71     16.55 o 
   4   5   4        6.74        4.81     10.92 o 
   5   5   4     7105.49     7351.01    655.23 o 
   6   5   4        9.84      -13.41     19.58 o 
   7   5   4      181.63      163.03     29.69 o 
  -4   6   4      587.89      607.99     37.56 o 
  -3   6   4       18.07       30.81     23.93 o 
  -2   6   4     1243.22     1052.65    119.62 o 
  -1   6   4      715.46      825.63     59.79 o 
   0   6   4      387.20      387.22     23.72 o 
   1   6   4       99.20      117.24     17.00 o 
   2   6   4      161.28      151.57     14.72 o 
   3   6   4      870.32      904.39     33.20 o 
   4   6   4       10.05       16.07     13.89 o 
   5   6   4      496.81      456.04     22.10 o 
   6   6   4       13.18       -5.97     17.17 o 
  -3   7   4       62.00       20.82     29.16 o 
  -2   7   4       97.47       80.06     28.69 o 
  -1   7   4       49.36       77.78     13.50 o 
   0   7   4      880.48     1010.28     25.90 o 
   1   7   4      125.14      140.97     19.93 o 
   2   7   4      321.75      254.77     21.45 o 
   3   7   4        8.19        6.72     14.82 o 
   4   7   4       72.94       79.61     16.12 o 
   5   7   4        9.79       18.62     17.10 o 
   6   7   4      117.83       98.96     20.99 o 
  -2   8   4      205.88      206.96     20.56 o 
  -1   8   4        2.16       12.74     19.39 o 
   0   8   4     1668.89     2100.72     73.99 o 
   1   8   4      481.10      669.47     27.23 o 
   2   8   4        8.01        3.80     29.70 o 
   3   8   4      280.49      243.24     46.34 o 
   4   8   4      211.23      179.64     20.61 o 
   5   8   4      978.27     1076.89     43.68 o 
   0   9   4       40.16       50.56     22.06 o 
   1   9   4      701.38      896.48     74.41 o 
   2   9   4        8.21        4.40     35.92 o 
   3   9   4      204.95      167.72     26.85 o 
  -3  -8   5      121.65      106.93     40.72 o 
  -2  -8   5      336.03      324.78     45.00 o 
  -1  -8   5       47.51       44.73     36.79 o 
   0  -8   5      349.18      342.81     41.29 o 
   1  -8   5      175.38      145.92     36.16 o 
  -4  -7   5      504.05      495.82     51.25 o 
  -3  -7   5     1501.27     1476.89     84.71 o 
  -2  -7   5      443.62      410.16     35.37 o 
  -1  -7   5      149.07      133.88     28.17 o 
   0  -7   5      715.87      718.23     40.80 o 
   1  -7   5      760.27      765.96     32.68 o 
   2  -7   5      516.62      517.02     38.37 o 
  -5  -6   5     3047.54     3131.61     93.10 o 
  -4  -6   5        7.19        5.43     24.60 o 
  -3  -6   5     2434.86     2245.59    319.19 o 
  -2  -6   5        6.32       11.60     24.91 o 
  -1  -6   5      654.45      631.84     32.95 o 
   0  -6   5     2101.35     2079.15     59.80 o 
   1  -6   5       97.28       79.31     22.84 o 
   2  -6   5     2347.14     1987.32     50.71 o 
   3  -6   5       28.40       13.29     20.16 o 
   4  -6   5      649.25      618.00     58.52 o 
  -6  -5   5      256.84      246.49     32.63 o 
  -5  -5   5     1921.94     1842.27     51.57 o 
  -4  -5   5       71.24       57.78     21.10 o 
  -3  -5   5      336.80      340.68     20.58 o 
  -2  -5   5     2279.80     2203.96    334.77 o 
  -1  -5   5       37.66       35.88     21.23 o 
   0  -5   5     4649.59     4542.29    329.16 o 
   1  -5   5      915.14      916.83     39.12 o 
   2  -5   5     1400.99     1469.78     78.38 o 
   3  -5   5       41.81       53.79     22.73 o 
   4  -5   5      173.31      160.62     23.02 o 
   5  -5   5     1632.24     1840.18     47.78 o 
  -6  -4   5      372.17      399.05     36.28 o 
  -5  -4   5     1435.59     1520.83     39.74 o 
  -4  -4   5      245.13      244.19     22.26 o 
  -3  -4   5     2070.99     2352.97     52.87 o 
  -2  -4   5     7476.71     7943.28    209.70 o 
  -1  -4   5      210.02      221.85     28.30 o 
   0  -4   5      618.80      637.04     32.55 o 
   1  -4   5        0.06        3.82     18.52 o 
   2  -4   5       19.55       15.31     17.48 o 
   3  -4   5      709.87      844.57     40.68 o 
   4  -4   5     1128.96     1037.99     25.39 o 
   5  -4   5     1498.38     1541.49    125.95 o 
  -6  -3   5        5.95       13.70     25.77 o 
  -5  -3   5     2317.82     2542.38     63.75 o 
  -4  -3   5     2021.83     2074.93     40.55 o 
  -3  -3   5     4230.98     4598.33     77.06 o 
  -2  -3   5      250.69      275.79     23.66 o 
   0  -3   5     4130.28     4040.79    104.72 o 
   1  -3   5      284.58      291.79     20.91 o 
   2  -3   5     5489.57     5805.79     90.39 o 
   3  -3   5      634.05      738.52     23.23 o 
   4  -3   5     2197.62     1928.28     35.14 o 
   5  -3   5        6.05        8.70     20.72 o 
   6  -3   5      527.40      494.84     32.90 o 
  -6  -2   5       31.99       21.96     26.33 o 
  -5  -2   5     3663.16     4140.16     65.10 o 
  -4  -2   5     2036.31     1874.39     33.89 o 
  -3  -2   5      586.58      627.81     22.76 o 
  -2  -2   5     4940.12     5579.72    240.85 o 
   1  -2   5      471.80      589.28     25.78 o 
   2  -2   5     5702.62     6511.64    100.03 o 
   3  -2   5      872.51      930.98     31.83 o 
   4  -2   5     2202.98     2354.05    229.08 o 
   5  -2   5     2513.49     2539.25    320.90 o 
   6  -2   5      135.68      110.34     20.88 o 
  -6  -1   5     1050.96     1140.68     45.04 o 
  -5  -1   5      274.61      303.11     18.97 o 
  -4  -1   5      494.06      562.66     32.23 o 
  -3  -1   5      102.76       92.11     12.61 o 
  -2  -1   5    12299.71    13579.22    273.11 o 
  -1  -1   5     1109.30     1221.12    130.16 o 
   0  -1   5    12810.76    13374.90    242.78 o 
   1  -1   5     4512.42     4780.31    436.72 o 
   2  -1   5     2199.74     2126.62    211.97 o 
   3  -1   5     2429.77     2727.94     46.25 o 
   4  -1   5      180.44      185.43     46.80 o 
   5  -1   5     3785.92     4093.02    121.96 o 
   6  -1   5      248.80      211.98     24.89 o 
   7  -1   5      282.35      235.78     33.61 o 
  -6   0   5     2398.20     2615.85     54.72 o 
  -5   0   5        1.00       -3.06     20.60 o 
  -4   0   5      448.31      525.92     20.13 o 
  -3   0   5      859.25      913.76     78.07 o 
  -2   0   5     7639.30     8417.49    123.52 o 
  -1   0   5       43.27       35.48     17.33 o 
   0   0   5     3196.39     2432.75    342.59 o 
   1   0   5     3882.03     3872.44     67.99 o 
   2   0   5     3404.65     3502.14     56.30 o 
   3   0   5      692.89      716.06     23.54 o 
   4   0   5      648.97      695.02     85.77 o 
   5   0   5      174.05      174.79     16.13 o 
   6   0   5      507.26      540.23     21.75 o 
   7   0   5     1226.53     1302.16     34.71 o 
  -6   1   5        0.57        1.76     20.27 o 
  -5   1   5      326.80      363.64     21.87 o 
  -4   1   5        7.99        5.45     15.77 o 
  -3   1   5       20.55       19.32     12.79 o 
  -2   1   5     1171.60     1091.55     28.50 o 
  -1   1   5      628.39      588.99    112.66 o 
   0   1   5    16302.01    13333.79    463.32 o 
   1   1   5       99.15      106.57     12.57 o 
   2   1   5     5129.45     5668.55     78.67 o 
   3   1   5      128.93      113.70     10.19 o 
   4   1   5        6.54       -5.53     12.59 o 
   5   1   5     2705.04     2824.45     40.13 o 
   6   1   5      542.91      472.19     16.04 o 
   7   1   5     1534.37     1397.94    144.66 o 
  -6   2   5      218.83      191.59     25.05 o 
  -5   2   5      533.62      510.71     52.02 o 
  -4   2   5     4662.97     5035.14    137.87 o 
  -3   2   5      283.44      292.09     34.88 o 
  -2   2   5     5071.24     5048.64    381.49 o 
  -1   2   5     1278.51     1015.52     24.45 o 
   0   2   5    14528.87    11088.91    218.04 o 
   1   2   5      181.71      138.15     10.76 o 
   2   2   5      169.47      212.90     15.29 o 
   3   2   5    13575.91    12281.79    387.87 o 
   4   2   5       30.20       48.34     12.80 o 
   5   2   5     4700.13     4808.37    446.63 o 
   6   2   5      299.36      264.90     36.25 o 
   7   2   5      943.12      838.54     77.97 o 
  -6   3   5     1600.44     1531.55     36.65 o 
  -5   3   5      299.48      320.23     25.89 o 
  -4   3   5     2447.26     2731.52     57.70 o 
  -3   3   5     1320.17     1367.84    110.93 o 
  -2   3   5     2226.32     2398.48     37.76 o 
  -1   3   5      408.44      360.14     22.55 o 
   0   3   5     3339.19     3003.06    124.67 o 
   1   3   5     1803.93     1657.34     24.68 o 
   2   3   5     4507.01     4884.21    119.77 o 
   3   3   5     5959.48     6756.76     92.03 o 
   4   3   5      530.72      584.40     19.79 o 
   5   3   5       93.18      106.58     19.47 o 
   6   3   5       99.08       85.36     16.22 o 
   7   3   5       63.75       33.43     23.83 o 
  -5   4   5       18.68       24.16     25.01 o 
  -4   4   5       77.51       65.16     15.97 o 
  -3   4   5      561.88      590.22     25.66 o 
  -2   4   5      238.76      245.40     20.53 o 
  -1   4   5     1083.92      944.01     51.88 o 
   0   4   5      846.73      861.82     43.30 o 
   1   4   5      707.67      593.16     18.62 o 
   2   4   5       94.44      102.73     11.54 o 
   3   4   5      144.02      151.28     16.56 o 
   4   4   5       25.39       32.21     15.30 o 
   5   4   5      994.53     1185.11     27.97 o 
   6   4   5        0.28        1.55     18.72 o 
   7   4   5      781.04      684.73     95.14 o 
  -4   5   5       94.75       87.25     29.19 o 
  -3   5   5      305.42      281.71     21.02 o 
  -2   5   5     2551.00     2118.66     34.06 o 
  -1   5   5      116.13      139.92     16.96 o 
   0   5   5      964.54     1084.32     22.13 o 
   1   5   5      534.03      491.40     34.28 o 
   2   5   5      170.40      142.25     11.62 o 
   3   5   5      719.68      849.12     18.60 o 
   4   5   5      507.33      503.88     16.89 o 
   5   5   5     5813.55     5590.60    257.95 o 
   6   5   5        6.61        4.09     18.61 o 
   7   5   5       60.95       36.72     20.80 o 
  -4   6   5     1084.79     1024.91     54.29 o 
  -3   6   5        6.14        6.52     24.21 o 
  -2   6   5      885.34      842.25     67.09 o 
  -1   6   5     3293.48     3564.98    165.88 o 
   0   6   5      175.92      221.08     19.66 o 
   1   6   5     1001.74     1060.35     27.00 o 
   2   6   5       60.35       49.22     16.24 o 
   3   6   5     4648.84     4741.90    256.27 o 
   4   6   5       18.51       16.71     14.34 o 
   5   6   5      645.13      667.57     55.85 o 
   6   6   5      712.67      779.03     28.45 o 
  -3   7   5      673.43      603.09     38.91 o 
  -2   7   5       27.54       17.24     20.54 o 
  -1   7   5      714.29      930.61     27.18 o 
   0   7   5       47.49       59.19     14.61 o 
   1   7   5      175.44      190.49     20.34 o 
   2   7   5        0.07        6.43     24.41 o 
   3   7   5      877.70      912.98     31.94 o 
   4   7   5      415.66      486.37     24.84 o 
   5   7   5       21.02       13.50     15.73 o 
   6   7   5       68.93       77.93     24.11 o 
  -2   8   5        6.10        2.99     35.15 o 
  -1   8   5      158.84      151.20     23.01 o 
   0   8   5      316.49      312.34     20.25 o 
   1   8   5        5.24       -3.26     28.31 o 
   2   8   5       94.56      100.75     25.08 o 
   3   8   5       53.28       42.40     25.09 o 
   4   8   5        0.17        1.06     21.57 o 
   5   8   5      479.08      408.53     22.23 o 
   1   9   5      538.43      690.46     37.03 o 
   2   9   5        0.92       -5.31     41.31 o 
   3   9   5       94.00       44.55     30.65 o 
  -2  -8   6      696.44      634.12     65.49 o 
  -1  -8   6       96.26       70.80     37.97 o 
   0  -8   6     1351.22     1276.67     78.92 o 
  -4  -7   6      724.22      649.97    124.82 o 
  -3  -7   6        1.06        8.41     41.45 o 
  -2  -7   6      206.52      180.50     39.29 o 
  -1  -7   6        0.64       -0.77     31.10 o 
   0  -7   6     1195.18     1185.63     58.09 o 
   1  -7   6       36.78       37.15     25.94 o 
   2  -7   6      571.50      499.90     33.79 o 
  -5  -6   6     1966.98     1945.13    143.19 o 
  -4  -6   6      443.01      399.81     30.70 o 
  -3  -6   6       56.73       51.87     35.71 o 
  -2  -6   6      268.32      238.27     31.64 o 
  -1  -6   6       17.82        7.92     29.06 o 
   0  -6   6     1273.75     1295.69     55.44 o 
   1  -6   6      750.94      639.89     28.47 o 
   2  -6   6     2524.87     2137.15    211.70 o 
   3  -6   6       60.63       62.87     33.81 o 
  -5  -5   6     1088.36     1053.36     40.88 o 
  -4  -5   6      561.83      596.59     31.91 o 
  -3  -5   6      198.69      180.56     26.28 o 
  -2  -5   6     1965.65     1933.49     69.95 o 
  -1  -5   6       78.75       69.55     44.24 o 
   0  -5   6     4147.21     3978.21    328.92 o 
   1  -5   6        0.81       11.68     22.37 o 
   2  -5   6      567.23      565.27     37.46 o 
   3  -5   6      120.86      140.41     27.78 o 
   4  -5   6       96.67       76.75     28.19 o 
  -6  -4   6      611.54      619.80     36.02 o 
  -5  -4   6      475.10      458.79     29.25 o 
  -4  -4   6     2398.63     2551.99     59.90 o 
  -3  -4   6      233.51      242.38     23.09 o 
  -2  -4   6     7202.75     6897.42   1390.65 o 
   1  -4   6      565.11      510.63     45.81 o 
   2  -4   6      281.44      279.09     23.09 o 
   3  -4   6     2067.05     2368.06     73.21 o 
   4  -4   6      186.21      180.05     27.16 o 
   5  -4   6     1986.42     2312.83     51.47 o 
  -6  -3   6      621.47      638.71     34.21 o 
  -5  -3   6      678.53      730.33     30.27 o 
  -4  -3   6     5021.51     5236.92    266.71 o 
  -3  -3   6       40.45       52.56     19.13 o 
  -2  -3   6      188.82      204.02     28.07 o 
   1  -3   6      887.22      990.74     35.83 o 
   2  -3   6     1238.83     1414.94     33.20 o 
   3  -3   6     5061.86     4879.78    520.25 o 
   4  -3   6       13.27       17.01     21.24 o 
   5  -3   6      459.90      456.13     34.79 o 
   6  -3   6      225.41      226.10     32.29 o 
  -6  -2   6      213.22      188.54     27.49 o 
  -5  -2   6      496.55      475.33     31.39 o 
  -4  -2   6      134.83      158.81     21.63 o 
  -3  -2   6     2171.94     2459.23    100.05 o 
  -2  -2   6     2308.04     2404.40    104.19 o 
   1  -2   6     1412.50     1717.81     72.58 o 
   2  -2   6      801.78      866.31     26.21 o 
   3  -2   6      189.55      227.62     18.21 o 
   4  -2   6      312.41      334.79     39.75 o 
   5  -2   6     2121.17     1880.63     85.94 o 
   6  -2   6       11.25        6.42     21.09 o 
  -6  -1   6     1687.22     1540.49     33.07 o 
  -5  -1   6       67.81       68.87     18.06 o 
  -4  -1   6     2493.63     2989.79     82.11 o 
  -3  -1   6      109.03      110.53     17.87 o 
  -2  -1   6    10363.24    12480.61    832.12 o 
  -1  -1   6      549.85      546.99     78.21 o 
   0  -1   6     3179.51     3206.02    155.90 o 
   1  -1   6     6370.67     6031.57    256.07 o 
   2  -1   6       21.38       23.19     16.30 o 
   3  -1   6     3828.45     3816.24    489.61 o 
   4  -1   6      794.63      836.81     22.59 o 
   5  -1   6     4720.19     5380.45     78.59 o 
   6  -1   6      128.45      115.31     27.66 o 
   7  -1   6      204.95      184.64     43.67 o 
  -6   0   6     2386.72     2406.80    201.86 o 
  -5   0   6      117.02      104.48     21.63 o 
  -4   0   6     3164.22     3349.36    309.42 o 
  -3   0   6      378.97      400.11     47.09 o 
  -2   0   6    11079.13    11522.65    705.62 o 
  -1   0   6     8959.83     7018.23   1029.64 o 
   0   0   6      244.52      180.56     35.36 o 
   1   0   6     8541.73     8026.40    399.09 o 
   2   0   6      443.41      426.52     17.89 o 
   3   0   6     6756.76     6919.38    683.52 o 
   4   0   6      372.54      316.78     13.68 o 
   5   0   6     1469.90     1333.75     37.92 o 
   6   0   6     2245.76     2228.30    234.26 o 
   7   0   6     1050.52     1001.39     33.43 o 
  -6   1   6      277.19      264.79     26.47 o 
  -5   1   6        1.84       -5.08     17.28 o 
  -4   1   6     1113.34     1119.20    118.13 o 
  -3   1   6      674.63      644.05     81.15 o 
  -2   1   6      255.42      254.99     19.13 o 
  -1   1   6     6849.26     5281.25   1105.04 o 
   0   1   6     2809.13     2263.22     72.50 o 
   1   1   6      599.28      504.24     15.02 o 
   2   1   6       78.28       81.02     13.59 o 
   3   1   6      352.57      394.63     18.45 o 
   4   1   6      303.82      289.14     23.23 o 
   5   1   6     2716.92     3104.96     61.70 o 
   6   1   6      641.28      556.58     48.44 o 
   7   1   6      242.75      198.15     23.90 o 
  -6   2   6      145.99      111.60     25.12 o 
  -5   2   6      236.41      221.34     25.96 o 
  -4   2   6      339.27      402.10     22.28 o 
  -3   2   6      881.22      839.60    101.52 o 
  -2   2   6     2290.90     2271.13    157.27 o 
  -1   2   6      794.24      680.55    101.11 o 
   0   2   6      943.14      820.44     26.70 o 
   1   2   6      819.49      725.74     18.34 o 
   2   2   6      498.84      481.73     17.23 o 
   3   2   6     4377.13     4977.88     97.71 o 
   4   2   6       19.58       29.78     12.93 o 
   5   2   6     3698.91     4327.92     59.51 o 
   6   2   6       28.38       16.50     13.96 o 
   7   2   6      627.31      683.89     34.18 o 
  -5   3   6        7.99       23.72     21.76 o 
  -4   3   6      786.64      847.71     23.96 o 
  -3   3   6      793.99      875.05     27.68 o 
  -2   3   6     2702.45     2462.36    262.71 o 
  -1   3   6     2384.38     2031.57    228.72 o 
   0   3   6       30.79       43.42     14.42 o 
   1   3   6    13432.61    12017.77    304.87 o 
   2   3   6      743.19      843.42     21.07 o 
   3   3   6     5624.09     5703.35    543.14 o 
   4   3   6     3274.12     3742.33     73.81 o 
   5   3   6      598.73      701.34     23.35 o 
   6   3   6      145.55      150.97     23.22 o 
   7   3   6        0.19        0.93     23.34 o 
  -5   4   6      192.22      175.84     33.84 o 
  -4   4   6      319.64      363.69     29.24 o 
  -3   4   6     1839.34     1955.29     50.75 o 
  -2   4   6     1055.53      871.23     31.97 o 
  -1   4   6     2865.07     2477.48     40.32 o 
   0   4   6     1156.39     1158.04     66.46 o 
   1   4   6     3459.21     2905.99     55.22 o 
   2   4   6     2158.57     2141.55     81.55 o 
   3   4   6      216.05      217.12     16.15 o 
   4   4   6     1572.27     1480.29    182.91 o 
   5   4   6      111.48      118.66     19.80 o 
   6   4   6      412.00      460.11     26.04 o 
   7   4   6      268.48      270.74     24.93 o 
  -4   5   6       16.56       16.11     20.85 o 
  -3   5   6      476.15      460.40     29.93 o 
  -2   5   6        5.31        3.67     23.68 o 
  -1   5   6      312.77      321.81     14.10 o 
   0   5   6      138.21      145.81     13.03 o 
   1   5   6        2.79        3.38     15.64 o 
   2   5   6      672.90      702.34     19.25 o 
   3   5   6      532.37      616.85     17.76 o 
   4   5   6       44.25       52.25     13.84 o 
   5   5   6      847.44      758.11     56.09 o 
   6   5   6        0.14       -7.21     17.19 o 
   7   5   6       15.54       -9.54     20.97 o 
  -3   6   6        2.24        5.83     21.26 o 
  -2   6   6      100.90       77.05     20.87 o 
  -1   6   6      647.55      844.64     30.52 o 
   0   6   6       19.71       24.05     14.65 o 
   1   6   6      395.43      476.04     26.01 o 
   2   6   6      471.46      377.17     19.58 o 
   3   6   6     2702.10     3099.37     44.13 o 
   4   6   6      248.56      293.27     16.97 o 
   5   6   6        8.73       -2.97     23.64 o 
   6   6   6      843.65      799.68     70.27 o 
  -3   7   6     1112.18      909.98     44.87 o 
  -2   7   6       12.27       16.28     18.01 o 
  -1   7   6      521.91      686.80     25.05 o 
   0   7   6      295.17      363.51     19.63 o 
   1   7   6      838.71      985.62     52.70 o 
   2   7   6       12.63        5.42     20.47 o 
   3   7   6      661.59      613.64     31.34 o 
   4   7   6     1941.29     2020.25    180.95 o 
   5   7   6      342.60      300.12     16.04 o 
   6   7   6      255.45      273.71     42.71 o 
  -1   8   6       29.80        6.84     26.14 o 
   0   8   6       49.38       73.67     17.32 o 
   1   8   6      439.40      516.65     30.94 o 
   2   8   6      498.10      579.47     24.84 o 
   3   8   6        1.69       -1.98     21.75 o 
   4   8   6      334.51      315.59     23.12 o 
   5   8   6        6.98       -3.03     33.22 o 
   2   9   6       25.87       32.48     29.62 o 
   0  -7   7       82.96       61.81     43.97 o 
   1  -7   7      676.41      653.19     61.97 o 
  -4  -6   7      372.47      318.26     48.15 o 
  -3  -6   7      919.04      924.35    101.52 o 
   0  -6   7      191.47      171.62     51.09 o 
   1  -6   7     1757.53     1688.16     61.41 o 
   2  -6   7        9.01        4.65     29.59 o 
   3  -6   7      272.83      227.14     35.64 o 
  -5  -5   7      389.75      432.23     36.09 o 
  -4  -5   7      324.51      340.50     33.14 o 
  -3  -5   7      717.86      704.97    136.54 o 
   1  -5   7      336.25      307.16     31.26 o 
   2  -5   7      306.88      306.73     26.33 o 
   3  -5   7     1000.80     1009.23     37.83 o 
   4  -5   7       15.59       20.53     32.41 o 
  -5  -4   7      751.00      747.97     36.76 o 
  -4  -4   7      600.23      666.92     68.90 o 
  -3  -4   7      247.53      295.52     33.53 o 
   1  -4   7     3124.37     2968.49    352.65 o 
   2  -4   7      601.46      680.14     50.27 o 
   3  -4   7     3588.25     3645.86     72.57 o 
   4  -4   7      264.58      274.81     23.46 o 
   5  -4   7      934.10      942.35     38.06 o 
  -6  -3   7     1502.21     1476.43     47.43 o 
  -5  -3   7       12.83       15.81     25.46 o 
  -4  -3   7     2235.41     2429.26    200.94 o 
  -3  -3   7     2231.52     2477.83     63.89 o 
   1  -3   7     1552.66     1703.59     55.90 o 
   2  -3   7       10.20       17.47     18.64 o 
   3  -3   7     4089.94     4688.44     84.11 o 
   4  -3   7     1116.75      990.85     25.05 o 
   5  -3   7       69.43       69.80     26.30 o 
  -6  -2   7     1412.19     1436.25     43.79 o 
  -5  -2   7       30.22       13.62     21.41 o 
  -4  -2   7      265.77      293.01     22.93 o 
  -3  -2   7     8934.51     9659.58    537.46 o 
  -2  -2   7      309.05      353.50     27.36 o 
   1  -2   7     3441.14     3666.43    116.92 o 
   2  -2   7       92.30      100.46     17.75 o 
   3  -2   7      238.45      266.91     18.76 o 
   4  -2   7     3703.01     4243.03     67.44 o 
   5  -2   7     1944.70     1877.41    237.48 o 
   6  -2   7       18.14       31.45     21.57 o 
  -6  -1   7       93.05       80.48     23.01 o 
  -5  -1   7     2272.15     2652.21     52.10 o 
  -4  -1   7     2469.54     2736.51     50.30 o 
  -3  -1   7     2485.29     2883.06     52.09 o 
  -2  -1   7      450.80      501.12     51.16 o 
  -1  -1   7     1190.33     1194.70     53.57 o 
   0  -1   7       67.28       61.52     21.98 o 
   1  -1   7      126.30      130.20     17.64 o 
   2  -1   7     2457.33     2671.13     99.59 o 
   3  -1   7     6685.49     6464.68    802.01 o 
   4  -1   7      282.83      303.90     21.58 o 
   5  -1   7     1704.09     1704.52    217.82 o 
   6  -1   7      144.25      127.86     26.87 o 
  -6   0   7      816.65      789.05     28.11 o 
  -5   0   7      168.90      165.33     26.91 o 
  -4   0   7      257.41      283.70     22.88 o 
  -3   0   7     1084.83     1255.18     30.20 o 
  -2   0   7      317.24      317.89     20.89 o 
  -1   0   7     4581.95     3763.83    360.32 o 
   0   0   7      858.25      701.18    138.90 o 
   1   0   7     4812.12     4669.00    103.67 o 
   2   0   7        3.59       11.48     16.37 o 
   3   0   7     4073.80     4693.22    104.41 o 
   4   0   7      424.67      365.87     45.86 o 
   5   0   7      102.59      126.54     20.52 o 
   6   0   7     1150.88     1298.81     32.77 o 
   7   0   7      189.19      160.20     25.40 o 
  -6   1   7      389.00      341.24     28.34 o 
  -5   1   7      598.13      596.31     49.76 o 
  -4   1   7     3668.21     4127.67    160.79 o 
  -3   1   7     4233.78     4586.99    159.25 o 
  -2   1   7      101.45       83.95     13.29 o 
  -1   1   7    13450.85    11528.56    296.20 o 
   0   1   7        0.95       22.66     19.28 o 
   1   1   7      615.86      541.91     31.70 o 
   2   1   7     7006.21     7285.80    109.71 o 
   3   1   7     2118.23     2152.79    234.64 o 
   4   1   7     1965.77     2215.73     44.32 o 
   5   1   7      842.53      910.62     25.82 o 
   6   1   7     2342.07     2094.59     41.48 o 
   7   1   7       37.20       12.73     23.89 o 
  -5   2   7      368.02      336.57     20.53 o 
  -4   2   7      316.08      334.59     23.15 o 
  -3   2   7     6459.57     6227.48    110.67 o 
  -2   2   7      614.72      644.24     58.57 o 
  -1   2   7      524.75      463.16     72.94 o 
   0   2   7     3812.35     3107.06    236.71 o 
   1   2   7       11.44       22.69     14.10 o 
   2   2   7     1915.19     1940.31     36.50 o 
   3   2   7      133.81      146.14     22.41 o 
   4   2   7     1685.68     1700.30    139.07 o 
   5   2   7      782.49      801.16    108.74 o 
   6   2   7       51.95       63.52     21.06 o 
   7   2   7      997.01     1100.26     34.97 o 
  -5   3   7      166.19      135.63     33.10 o 
  -4   3   7       76.21       94.07     27.26 o 
  -3   3   7       74.32       90.68     19.43 o 
  -2   3   7        0.96       -7.76     19.26 o 
  -1   3   7     1920.29     1871.19    136.70 o 
   0   3   7     1172.31     1093.13     69.25 o 
   1   3   7     1158.98     1051.86     82.88 o 
   2   3   7      280.59      278.31     11.45 o 
   3   3   7     1960.42     2162.68     36.17 o 
   4   3   7     1114.57     1053.67     22.87 o 
   5   3   7       10.83       11.06     19.86 o 
   6   3   7      360.16      309.44     23.83 o 
   7   3   7       53.23        2.68     24.35 o 
  -5   4   7      296.43      247.94     29.56 o 
  -4   4   7        1.33        6.94     23.32 o 
  -3   4   7     1832.25     1714.99     86.16 o 
  -2   4   7      410.84      387.39     26.96 o 
  -1   4   7     2238.19     2156.06     71.11 o 
   0   4   7      203.21      203.64     16.76 o 
   1   4   7     2948.28     2450.89    115.84 o 
   2   4   7     3336.86     3397.12    120.45 o 
   3   4   7        0.58       -9.31     10.27 o 
   4   4   7     2362.20     2307.99     82.07 o 
   5   4   7        9.20        5.49     13.75 o 
   6   4   7     1288.13     1239.49    195.24 o 
   7   4   7       15.81       14.88     29.98 o 
  -4   5   7      503.03      496.85     37.64 o 
  -3   5   7      594.61      498.32     28.17 o 
  -2   5   7       47.98       45.75     24.09 o 
  -1   5   7     2477.99     2495.24     66.13 o 
   0   5   7      340.93      376.42     13.54 o 
   1   5   7      101.49       87.56     19.68 o 
   2   5   7     6450.94     5906.46    458.41 o 
   3   5   7      117.02      120.89     15.36 o 
   4   5   7      223.95      252.37     20.48 o 
   5   5   7        7.82        1.81     21.52 o 
   6   5   7      576.11      478.83     20.51 o 
  -3   6   7      258.72      192.75     35.99 o 
  -2   6   7        0.27       10.54     18.17 o 
  -1   6   7        9.65       24.19     18.73 o 
   0   6   7     1220.23     1640.60     28.04 o 
   1   6   7        9.44       12.93     19.52 o 
   2   6   7       67.09       58.88     24.12 o 
   3   6   7        1.19      -10.08     18.73 o 
   4   6   7        0.13      -14.22     17.15 o 
   5   6   7        7.78        1.40     19.80 o 
   6   6   7        1.39        3.59     23.34 o 
  -2   7   7       20.69       26.98     23.77 o 
  -1   7   7       56.11       59.10     17.58 o 
   0   7   7        3.31        5.58     15.77 o 
   1   7   7      174.30      191.81     28.31 o 
   2   7   7      136.02      152.18     21.91 o 
   3   7   7      103.09       80.63     29.53 o 
   4   7   7     1328.94     1647.07     31.13 o 
   5   7   7      241.05      225.45     25.51 o 
  -1   8   7        7.41        0.68     20.28 o 
   0   8   7       87.67      128.92     26.10 o 
   1   8   7      271.62      287.28     31.15 o 
   2   8   7     1209.93     1467.84     39.73 o 
   3   8   7      146.22      104.32     26.79 o 
   4   8   7      379.63      312.62     23.62 o 
   1  -6   8     1091.87      963.79     73.28 o 
   2  -6   8      166.29      149.68     37.58 o 
  -4  -5   8      217.74      205.20     40.60 o 
   1  -5   8      573.48      557.08     61.82 o 
   2  -5   8     3002.52     2569.72    417.70 o 
   3  -5   8       71.62       54.18     30.25 o 
   4  -5   8      120.21      127.94     33.23 o 
  -5  -4   8     2273.59     2308.52    213.17 o 
  -4  -4   8       25.23        9.54     32.64 o 
   2  -4   8     2142.94     2249.90     67.72 o 
   3  -4   8      341.79      297.95     27.79 o 
   4  -4   8        0.27       16.09     26.09 o 
  -5  -3   8       83.52       61.28     35.52 o 
  -4  -3   8       74.72       64.59     28.71 o 
  -3  -3   8     1231.24     1277.35     62.49 o 
   2  -3   8      285.51      309.27     23.64 o 
   3  -3   8     1776.41     1801.35     44.24 o 
   4  -3   8      936.03     1015.07     33.60 o 
   5  -3   8      107.89      117.69     30.88 o 
  -5  -2   8      951.61      969.12     35.73 o 
  -4  -2   8      186.83      187.23     22.88 o 
  -3  -2   8     5131.90     5747.22    256.82 o 
  -2  -2   8        5.13       12.76     26.48 o 
   1  -2   8     2531.69     2682.04     60.67 o 
   2  -2   8     3831.11     4717.70     88.25 o 
   3  -2   8        9.64        9.70     16.62 o 
   4  -2   8     3322.40     3498.92     61.15 o 
   5  -2   8        0.10       12.86     25.53 o 
   6  -2   8      242.21      219.26     26.40 o 
  -5  -1   8     4265.68     4641.67     86.53 o 
  -4  -1   8        7.10        9.16     22.16 o 
  -3  -1   8     2930.55     3231.22     95.19 o 
  -2  -1   8      835.25      848.41    157.85 o 
  -1  -1   8      373.77      416.11     28.66 o 
   0  -1   8     1480.11     1460.55     48.38 o 
   1  -1   8       16.49       21.03     16.18 o 
   2  -1   8     8586.93     9139.36    227.23 o 
   3  -1   8     1666.00     1756.98     35.85 o 
   4  -1   8      100.29      111.90     17.06 o 
   5  -1   8      750.39      753.10    110.26 o 
   6  -1   8       47.99       43.05     30.45 o 
  -5   0   8     1314.63     1441.95     38.93 o 
  -4   0   8       22.62       13.14     22.13 o 
  -3   0   8      994.42     1124.00     32.15 o 
  -2   0   8      300.49      282.86     23.95 o 
  -1   0   8      910.11      885.06     43.48 o 
   0   0   8     4712.35     4387.23    741.77 o 
   1   0   8     4154.82     3844.04    146.78 o 
   2   0   8      449.94      473.42     21.06 o 
   3   0   8      296.07      369.09     19.64 o 
   4   0   8     2624.01     2675.39    290.54 o 
   5   0   8      245.77      280.16     22.20 o 
   6   0   8      350.34      311.07     25.81 o 
  -5   1   8      421.53      369.35     45.35 o 
  -4   1   8      113.44      106.53     22.50 o 
  -3   1   8     3678.54     3852.58     64.63 o 
  -2   1   8       46.31       38.33     18.44 o 
  -1   1   8     1498.66     1350.38     35.20 o 
   0   1   8      334.78      294.87     25.76 o 
   1   1   8      863.45      791.05     66.16 o 
   2   1   8     3733.72     3881.94     64.22 o 
   3   1   8      207.71      228.96     17.90 o 
   4   1   8     2743.54     2860.71    395.74 o 
   5   1   8      383.80      340.57     37.19 o 
   6   1   8     1987.33     2277.82     98.34 o 
  -5   2   8     1472.35     1450.46    184.31 o 
  -4   2   8      113.93      104.20     27.19 o 
  -3   2   8     2932.14     2799.81    198.87 o 
  -2   2   8       49.40       66.47     15.58 o 
  -1   2   8       51.25       52.48     12.84 o 
   0   2   8     3771.76     3226.16    185.87 o 
   1   2   8     1114.65     1014.77    120.05 o 
   2   2   8     3890.90     3520.21    150.97 o 
   3   2   8      402.38      439.09     56.62 o 
   4   2   8     2777.67     2954.98    375.45 o 
   5   2   8       78.30       64.91     18.75 o 
   6   2   8      171.99      166.91     21.48 o 
   7   2   8     2545.81     2436.04    382.65 o 
  -5   3   8     1739.84     1852.24     47.35 o 
  -4   3   8        4.56        6.74     28.24 o 
  -3   3   8      763.87      815.62     62.37 o 
  -2   3   8     2339.65     1961.25     94.08 o 
  -1   3   8      229.73      230.24     26.42 o 
   0   3   8     3138.26     2771.51    195.63 o 
   1   3   8      367.62      316.08     50.39 o 
   2   3   8     1126.94     1098.77     37.54 o 
   3   3   8      169.94      172.66     27.49 o 
   4   3   8        6.50       17.74     19.31 o 
   5   3   8     2393.20     2219.46     36.56 o 
   6   3   8      215.73      229.67     26.14 o 
   7   3   8      164.84      107.06     25.27 o 
  -4   4   8       74.05       77.79     25.13 o 
  -3   4   8      724.61      678.44     48.99 o 
  -2   4   8      704.64      629.27     24.07 o 
  -1   4   8        7.36       15.86     15.12 o 
   0   4   8        0.65       13.84     12.01 o 
   1   4   8        4.75        6.74     18.47 o 
   2   4   8      863.88      924.95     20.16 o 
   3   4   8        0.40        9.58     12.39 o 
   4   4   8      933.32      897.29     21.22 o 
   5   4   8      549.90      529.78     44.42 o 
   6   4   8      584.39      560.45     21.09 o 
  -4   5   8      150.48       55.47     53.64 o 
  -3   5   8      389.65      302.10     26.64 o 
  -2   5   8       23.17       36.89     23.54 o 
  -1   5   8      166.99      178.03     19.64 o 
   0   5   8     1690.21     1872.65     97.83 o 
   1   5   8      112.97       99.94     16.83 o 
   2   5   8     3132.21     3230.97    156.50 o 
   3   5   8       36.92       57.61     15.34 o 
   4   5   8      243.80      246.01     13.79 o 
   5   5   8       11.97       10.62     16.89 o 
   6   5   8      684.74      736.32     32.77 o 
  -3   6   8      385.27      319.89     31.26 o 
  -2   6   8      131.25      135.90     24.18 o 
  -1   6   8       23.75       23.80     19.61 o 
   0   6   8     3695.11     3964.85    138.22 o 
   1   6   8      127.58      142.55     20.12 o 
   2   6   8      139.63      105.50     24.54 o 
   3   6   8      364.93      339.02     15.28 o 
   4   6   8      172.73      152.70     21.42 o 
   5   6   8      150.71      134.83     18.17 o 
   6   6   8        6.39      -15.90     20.85 o 
  -2   7   8      313.97      350.78     29.06 o 
  -1   7   8        2.89        6.08     20.19 o 
   0   7   8      562.85      684.94     35.58 o 
   1   7   8      191.51      291.05     42.20 o 
   2   7   8       17.92       17.27     32.11 o 
   3   7   8       78.40       55.04     24.68 o 
   4   7   8       16.16       18.36     17.79 o 
   5   7   8      344.63      333.76     23.52 o 
   0   8   8       46.36       42.02     32.38 o 
   1   8   8        0.82        1.23     33.86 o 
   2   8   8      565.80      712.12     54.65 o 
   3   8   8       54.29       35.99     25.72 o 
   2  -6   9        7.78        6.37     46.14 o 
   2  -5   9     2110.11     1897.17    205.56 o 
   3  -5   9       46.00       25.13     33.17 o 
  -4  -4   9      291.06      315.58     54.00 o 
   2  -4   9      986.55     1023.39     54.54 o 
   3  -4   9        9.64       15.03     27.88 o 
   4  -4   9       68.62       50.80     31.10 o 
  -5  -3   9       17.83        3.36     32.98 o 
  -4  -3   9      425.91      448.83     44.03 o 
  -3  -3   9       70.06       57.59     40.10 o 
   2  -3   9      410.41      426.91     31.33 o 
   3  -3   9      187.47      178.81     23.28 o 
   4  -3   9       51.84       39.09     25.60 o 
   5  -3   9      366.83      304.18     37.65 o 
  -5  -2   9      542.22      457.51     36.01 o 
  -4  -2   9       48.32       36.65     29.98 o 
  -3  -2   9     2593.73     2478.08    255.13 o 
  -2  -2   9     1848.58     1923.42     78.61 o 
   1  -2   9      296.87      297.05     43.84 o 
   2  -2   9     4572.06     5373.68    113.79 o 
   3  -2   9      140.19      133.15     21.75 o 
   4  -2   9      777.54      827.59     31.56 o 
   5  -2   9      224.12      224.52     29.11 o 
  -5  -1   9     2331.94     2253.89    263.41 o 
  -4  -1   9      133.02      139.54     28.19 o 
  -3  -1   9      584.62      607.15     51.44 o 
  -2  -1   9      964.64      927.11     86.95 o 
  -1  -1   9      169.15      167.93     23.31 o 
   0  -1   9     3913.63     3706.34     92.62 o 
   1  -1   9      888.61      832.59     79.35 o 
   2  -1   9     5624.53     5933.19    586.86 o 
   3  -1   9       48.97       56.71     20.98 o 
   4  -1   9      298.79      287.89     17.05 o 
   5  -1   9     1291.64     1437.51     49.42 o 
   6  -1   9       89.45       83.82     42.59 o 
  -5   0   9     2026.35     2239.27     55.60 o 
  -4   0   9     1792.83     1894.64    118.42 o 
  -3   0   9       78.05       71.37     22.72 o 
  -2   0   9     1711.19     1742.59    272.17 o 
  -1   0   9      681.89      684.49     31.99 o 
   0   0   9     5514.48     4909.60    221.26 o 
   1   0   9      363.29      340.43     28.58 o 
   2   0   9     1283.59     1313.65     90.56 o 
   3   0   9     2233.25     2455.71    106.84 o 
   4   0   9      867.38      955.78     32.84 o 
   5   0   9     2369.54     2713.24     80.96 o 
   6   0   9      138.09      132.60     22.16 o 
  -5   1   9      274.90      240.64     29.29 o 
  -4   1   9     1739.57     1904.94     78.91 o 
  -3   1   9      137.46      124.04     23.23 o 
  -2   1   9      571.68      613.21     48.10 o 
  -1   1   9       57.30       42.49     16.13 o 
   0   1   9     1196.11     1022.11     64.30 o 
   1   1   9      117.77       95.56     14.78 o 
   2   1   9     4322.62     4542.99     60.23 o 
   3   1   9     2499.80     2726.54     47.86 o 
   4   1   9      459.82      537.96     24.05 o 
   5   1   9      382.06      437.92     27.39 o 
   6   1   9      190.80      156.86     24.58 o 
  -5   2   9      622.89      548.61     32.04 o 
  -4   2   9      229.05      197.26     29.44 o 
  -3   2   9      144.38      137.10     24.06 o 
  -2   2   9      307.28      323.43     52.09 o 
  -1   2   9        0.72       -3.04     14.01 o 
   0   2   9     4354.77     3467.69    348.82 o 
   1   2   9        5.25       11.24     12.37 o 
   2   2   9     3368.83     3000.81    175.79 o 
   3   2   9        0.02       10.85     16.01 o 
   4   2   9      658.74      719.47     57.03 o 
   5   2   9      623.06      680.86     57.29 o 
   6   2   9      178.87      152.06     26.77 o 
  -4   3   9       52.65       31.13     23.03 o 
  -3   3   9       21.87       16.11     23.56 o 
  -2   3   9     3172.89     3139.37    101.57 o 
  -1   3   9        2.74       -5.45     19.56 o 
   0   3   9     3035.18     2614.29    343.67 o 
   1   3   9     1473.87     1318.29    147.16 o 
   2   3   9      868.50      802.28     45.79 o 
   3   3   9       83.27       86.71     11.72 o 
   4   3   9       15.40       11.82     19.59 o 
   5   3   9     3907.22     3969.02    579.42 o 
   6   3   9        0.91        7.40     23.79 o 
  -4   4   9      872.17      772.36    135.00 o 
  -3   4   9      273.17      225.92     25.90 o 
  -2   4   9     1571.42     1367.56    154.26 o 
  -1   4   9      924.16      954.87     21.81 o 
   0   4   9      303.65      310.46     24.39 o 
   1   4   9       39.67       32.44     22.27 o 
   2   4   9       80.02       68.46     18.05 o 
   3   4   9     1550.43     1680.96    135.36 o 
   4   4   9      445.94      455.45     17.46 o 
   5   4   9     1036.84     1073.00     99.88 o 
   6   4   9      210.96      194.42     30.42 o 
  -3   5   9       56.30       46.23     29.62 o 
  -2   5   9        0.14        1.31     23.81 o 
  -1   5   9      424.48      465.40     17.54 o 
   0   5   9      128.62      153.55     16.86 o 
   1   5   9       17.91       18.34     18.85 o 
   2   5   9      862.21      791.00     24.65 o 
   3   5   9      320.54      322.16     17.05 o 
   4   5   9       25.07       23.29     20.23 o 
   5   5   9      170.10      141.99     20.59 o 
   6   5   9        0.68        3.17     24.22 o 
  -2   6   9      163.16      166.48     22.18 o 
  -1   6   9        1.10       -3.09     19.48 o 
   0   6   9     1079.96     1314.74     31.88 o 
   1   6   9      141.80      163.40     29.06 o 
   2   6   9       13.09       29.32     28.72 o 
   3   6   9      361.14      401.32     20.69 o 
   4   6   9       52.11       56.12     19.07 o 
   5   6   9      981.64      969.75     40.60 o 
  -1   7   9       20.75       27.98     20.49 o 
   0   7   9      253.10      266.13     33.00 o 
   1   7   9      777.12     1058.73     42.42 o 
   2   7   9        6.96       18.48     30.24 o 
   3   7   9       78.56       70.24     28.43 o 
   4   7   9      116.26       83.70     21.94 o 
   1   8   9       89.61       79.59     48.72 o 
   2   8   9       85.47       66.58     29.64 o 
   2  -4  10     1637.11     1314.72    256.77 o 
   3  -4  10       27.16       31.71     35.17 o 
  -4  -3  10      636.76      654.53     89.91 o 
   2  -3  10       42.01       31.22     37.02 o 
   3  -3  10      509.16      587.57     38.57 o 
   4  -3  10       60.62       62.76     31.00 o 
  -4  -2  10      693.83      608.57     41.55 o 
  -3  -2  10      172.82      130.71     37.06 o 
   2  -2  10      960.56      987.86     41.69 o 
   3  -2  10      383.03      400.64     28.30 o 
   4  -2  10      455.20      378.03     28.92 o 
   5  -2  10     1100.72     1078.02     41.02 o 
  -4  -1  10       24.92       24.01     32.12 o 
  -3  -1  10       65.30       57.85     28.94 o 
  -2  -1  10       55.70       67.97     24.57 o 
  -1  -1  10     2026.18     2077.28     69.43 o 
   0  -1  10     4884.44     4744.23    269.16 o 
   1  -1  10      400.99      398.76     37.63 o 
   2  -1  10      671.30      686.02     27.68 o 
   3  -1  10      196.18      189.00     22.36 o 
   4  -1  10      115.94      128.83     25.90 o 
   5  -1  10     1198.56     1234.31     95.04 o 
  -4   0  10      388.89      357.78     30.95 o 
  -3   0  10        8.50        8.55     24.45 o 
  -2   0  10     3255.15     3094.86     86.91 o 
  -1   0  10       79.63       64.40     22.50 o 
   0   0  10     4037.46     3826.16     86.52 o 
   1   0  10      757.94      696.48     60.98 o 
   2   0  10        2.30       22.62     17.95 o 
   3   0  10     1598.32     1741.78     40.44 o 
   4   0  10       11.20       11.38     21.25 o 
   5   0  10     1188.29     1379.38     37.30 o 
   6   0  10      145.22      122.91     26.12 o 
  -4   1  10     1358.21     1429.26    108.62 o 
  -3   1  10       91.04       87.05     28.17 o 
  -2   1  10     1484.10     1493.91     33.47 o 
  -1   1  10      472.31      435.96     22.60 o 
   0   1  10     1053.17      925.89    115.84 o 
   1   1  10     2124.10     1871.63    284.09 o 
   2   1  10     1055.04      978.93     58.79 o 
   3   1  10     2934.23     2854.73    269.24 o 
   4   1  10      584.08      665.12     26.00 o 
   5   1  10      212.47      200.56     36.45 o 
   6   1  10        6.03       14.08     31.31 o 
  -4   2  10       55.68       50.14     34.94 o 
  -3   2  10     1012.69     1000.47    201.11 o 
  -2   2  10      616.99      634.19     24.11 o 
  -1   2  10      487.48      516.06     22.78 o 
   0   2  10     1402.87     1352.43     42.66 o 
   1   2  10     3104.55     2871.98    440.04 o 
   2   2  10      623.59      678.03     29.99 o 
   3   2  10       54.56       54.75     14.74 o 
   4   2  10      995.49      993.06    124.82 o 
   5   2  10      150.91      148.14     21.79 o 
   6   2  10       11.56        2.43     25.87 o 
  -4   3  10      447.12      350.45     32.50 o 
  -3   3  10      178.69      160.77     30.94 o 
  -2   3  10      239.62      201.26     21.43 o 
  -1   3  10        1.95        2.09     16.98 o 
   0   3  10     1083.29      973.38    103.68 o 
   1   3  10      112.06       96.71     22.89 o 
   2   3  10       35.61       46.58     17.45 o 
   3   3  10      757.94      809.65     72.39 o 
   4   3  10       45.29       51.11     20.31 o 
   5   3  10     1847.25     1671.96    128.99 o 
   6   3  10        0.20       10.65     21.70 o 
  -3   4  10       23.51       22.96     36.47 o 
  -2   4  10      984.76     1039.68    158.71 o 
  -1   4  10     1343.58     1508.36     81.59 o 
   0   4  10      524.93      567.40     26.57 o 
   1   4  10      377.39      379.38     29.27 o 
   2   4  10        1.05        2.90     18.15 o 
   3   4  10     2990.94     3297.65     45.37 o 
   4   4  10        0.43        7.74     20.02 o 
   5   4  10      667.62      706.74     33.44 o 
   6   4  10     1022.04      987.94     32.35 o 
  -3   5  10      214.58      174.15     39.58 o 
  -2   5  10       38.26       10.65     26.91 o 
  -1   5  10     1087.26     1366.18     76.74 o 
   0   5  10      132.66      118.60     22.97 o 
   1   5  10      333.64      360.06     40.44 o 
   2   5  10       31.08       22.90     23.04 o 
   3   5  10     1327.75     1230.27     49.13 o 
   4   5  10      573.28      643.83     23.96 o 
   5   5  10      204.94      209.52     21.57 o 
  -1   6  10        1.60        8.77     22.73 o 
   0   6  10        0.46       -5.99     22.42 o 
   1   6  10       16.57        1.69     23.19 o 
   2   6  10       32.27       39.93     28.91 o 
   3   6  10        5.29       12.01     28.53 o 
   4   6  10      257.23      285.76     23.90 o 
   5   6  10      429.63      477.17     27.17 o 
   0   7  10        1.78       19.59     26.07 o 
   1   7  10      375.97      463.09     52.05 o 
   2   7  10       36.98       25.53     25.08 o 
   3   7  10      298.22      246.51     29.80 o 
   4   7  10       41.39       23.28     20.21 o 
   3  -4  11      156.72      135.73     57.58 o 
   3  -3  11     2238.71     2043.92     92.69 o 
  -4  -2  11      901.04      806.26    192.30 o 
  -3  -2  11       59.87       50.51     37.62 o 
   2  -2  11       41.25       44.23     30.46 o 
   3  -2  11     1200.23     1311.90    100.41 o 
   4  -2  11      269.88      270.89     33.16 o 
  -4  -1  11      491.38      408.90     77.88 o 
  -3  -1  11      292.08      274.04     28.97 o 
  -2  -1  11       22.61       15.66     33.92 o 
  -1  -1  11     3889.12     3659.91    298.44 o 
   0  -1  11     2348.10     2098.40     81.38 o 
   1  -1  11      157.40      155.32     33.92 o 
   2  -1  11      224.36      224.08     24.93 o 
   3  -1  11      399.57      455.94     29.92 o 
   4  -1  11       98.19       89.60     26.77 o 
   5  -1  11      616.64      591.73     39.12 o 
  -4   0  11        8.37       -6.77     33.91 o 
  -3   0  11     1759.10     1644.75     74.80 o 
  -2   0  11     2304.67     2166.69     52.39 o 
  -1   0  11      276.24      284.27     27.47 o 
   0   0  11        0.32        4.96     24.14 o 
   1   0  11      723.40      780.84     81.03 o 
   2   0  11      223.35      213.87     19.94 o 
   3   0  11      828.94      887.27     31.53 o 
   4   0  11      265.86      271.54     27.74 o 
   5   0  11     2844.45     3113.19     69.50 o 
  -4   1  11      597.58      571.86    118.22 o 
  -3   1  11       89.48       67.20     23.37 o 
  -2   1  11      560.91      564.79     28.10 o 
  -1   1  11     1536.45     1499.10     44.36 o 
   0   1  11       50.69       40.67     26.66 o 
   1   1  11      651.76      663.08     55.73 o 
   2   1  11      139.75      138.30     18.73 o 
   3   1  11     2409.74     2512.27     43.14 o 
   4   1  11      388.50      344.08     29.59 o 
   5   1  11      243.72      243.72     32.15 o 
  -3   2  11      930.42      934.35     54.17 o 
  -2   2  11      836.32      876.97     30.48 o 
  -1   2  11     1213.14     1187.79     50.07 o 
   0   2  11      243.46      230.37     25.94 o 
   1   2  11     2822.74     2848.95    261.58 o 
   2   2  11      401.40      386.53     82.52 o 
   3   2  11       24.19       19.94     17.43 o 
   4   2  11     1424.11     1556.51     39.36 o 
   5   2  11        0.13       -0.65     28.76 o 
  -3   3  11      402.01      403.62     31.87 o 
  -2   3  11        0.21        2.81     24.93 o 
  -1   3  11      822.95      901.21     54.48 o 
   0   3  11      202.53      182.06     25.09 o 
   1   3  11       40.60       39.85     19.24 o 
   2   3  11     2761.61     2512.16    544.97 o 
   3   3  11      166.20      184.17     18.31 o 
   4   3  11       50.91       36.40     17.88 o 
   5   3  11      444.85      418.47     27.44 o 
  -3   4  11        1.31       31.67     38.28 o 
  -2   4  11       61.04       38.04     22.42 o 
  -1   4  11      171.62      192.67     24.22 o 
   0   4  11      332.70      361.70     29.83 o 
   1   4  11      713.75      663.33     84.33 o 
   2   4  11      198.20      138.42     23.78 o 
   3   4  11      416.70      414.99     20.45 o 
   4   4  11       72.11       46.14     18.98 o 
   5   4  11      174.88      139.88     24.65 o 
  -2   5  11       29.41        5.46     28.81 o 
  -1   5  11      633.94      722.54     37.36 o 
   0   5  11        7.62        7.87     27.39 o 
   1   5  11      352.19      298.35     24.72 o 
   2   5  11       34.92       20.29     22.94 o 
   3   5  11      636.87      634.12     59.85 o 
   4   5  11     1010.27     1149.08     77.57 o 
   5   5  11       58.43       39.91     22.42 o 
  -1   6  11       98.39       80.74     23.14 o 
   0   6  11        6.19       14.72     25.88 o 
   1   6  11      914.15      899.75     29.52 o 
   2   6  11      291.42      302.62     35.72 o 
   3   6  11       42.06       29.28     33.94 o 
   4   6  11      794.18      816.00     27.72 o 
   2   7  11      488.67      477.09     39.67 o 
   3  -3  12     2141.48     1834.11    213.53 o 
   2  -2  12      621.74      493.89     56.74 o 
   3  -2  12     1197.50     1192.08     54.93 o 
  -3  -1  12     2070.81     1956.37    149.81 o 
  -2  -1  12      115.00       95.85     38.26 o 
  -1  -1  12     1541.29     1498.76     90.66 o 
   1  -1  12      903.00      954.93     57.37 o 
   2  -1  12      804.90      741.31    102.55 o 
   3  -1  12      361.55      321.69     25.33 o 
   4  -1  12      907.66      961.87     46.04 o 
  -3   0  12     2250.46     2199.32     77.64 o 
  -2   0  12      184.11      130.97     31.29 o 
  -1   0  12       41.65       53.28     33.49 o 
   0   0  12     1469.48     1494.65     91.65 o 
   1   0  12        2.37       -0.32     31.15 o 
   2   0  12     1281.29     1343.07    209.99 o 
   3   0  12       10.51        0.90     22.40 o 
   4   0  12     1492.44     1582.99     89.48 o 
  -3   1  12      289.41      281.45     30.65 o 
  -2   1  12       42.13       46.89     26.25 o 
  -1   1  12     1791.31     1911.90     58.72 o 
   0   1  12     1226.99     1201.47    202.67 o 
   1   1  12      274.40      268.34     26.34 o 
   2   1  12      190.67      155.85     33.46 o 
   3   1  12     1456.39     1538.97     37.25 o 
   4   1  12        1.18        6.42     26.70 o 
   5   1  12       88.43       56.54     32.45 o 
  -3   2  12      877.00      845.08     32.91 o 
  -2   2  12      103.34       88.51     25.87 o 
  -1   2  12     1009.75      953.82     46.75 o 
   0   2  12       25.93       -0.04     30.76 o 
   1   2  12      197.97      193.18     27.89 o 
   2   2  12      794.62      868.60    147.11 o 
   3   2  12      259.91      248.60     23.31 o 
   4   2  12      837.57      936.98     28.06 o 
   5   2  12        1.26       -0.12     31.80 o 
  -2   3  12       82.47       66.60     26.35 o 
  -1   3  12      791.95      727.61     31.54 o 
   0   3  12      157.27      162.32     25.46 o 
   1   3  12       99.22       71.40     29.61 o 
   2   3  12     2214.59     2266.43    468.73 o 
   3   3  12       30.23       13.66     18.86 o 
   4   3  12      137.90      127.48     19.83 o 
   5   3  12        0.45       -0.73     31.51 o 
  -2   4  12       30.94       24.85     22.85 o 
  -1   4  12       53.16       24.97     28.61 o 
   0   4  12     1577.38     1814.40     45.58 o 
   1   4  12      243.87      234.28     29.90 o 
   2   4  12      600.43      580.55     50.94 o 
   3   4  12       37.71       24.95     22.92 o 
   4   4  12       41.54       37.61     26.38 o 
  -1   5  12      214.10      239.49     25.12 o 
   0   5  12      154.08      124.40     28.53 o 
   1   5  12        1.57       21.26     26.55 o 
   2   5  12      367.20      376.48     26.15 o 
   3   5  12        2.81       -9.14     33.16 o 
   4   5  12      197.45      194.26     27.98 o 
   1   6  12      144.67       85.64     24.45 o 
   2   6  12      565.50      575.91     51.61 o 
   3   6  12        4.82      -11.90     24.79 o 
  -2  -1  13       42.20       38.43     62.17 o 
   1  -1  13      401.00      347.07     55.20 o 
   2  -1  13     1862.82     1764.28    221.76 o 
   3  -1  13      296.13      269.18     34.69 o 
  -2   0  13       16.42       12.04     35.39 o 
  -1   0  13       82.54       67.77     33.77 o 
   0   0  13      912.66      859.38     48.81 o 
   1   0  13        9.32       12.25     35.62 o 
   2   0  13     1126.62     1070.18    205.51 o 
   3   0  13        0.24        6.90     27.98 o 
   4   0  13      211.55      186.73     28.17 o 
  -2   1  13      897.00      903.30     48.22 o 
  -1   1  13       83.33       62.54     31.18 o 
   0   1  13     1778.24     1786.71    168.35 o 
   1   1  13      278.36      285.66     32.08 o 
   2   1  13      755.14      727.09     86.16 o 
   3   1  13      161.88      143.70     28.32 o 
   4   1  13        0.06        7.34     23.65 o 
  -2   2  13      811.21      840.18     36.89 o 
  -1   2  13        0.35       14.71     37.58 o 
   0   2  13        3.76        2.50     32.18 o 
   1   2  13        2.41       -0.27     30.46 o 
   2   2  13       15.11       21.21     28.47 o 
   3   2  13      154.28      139.36     28.38 o 
   4   2  13     1170.98     1172.08     76.32 o 
  -1   3  13       24.00       29.19     26.35 o 
   0   3  13      211.59      234.35     41.57 o 
   1   3  13      154.66      154.87     31.32 o 
   2   3  13     1122.97     1136.92    152.34 o 
   3   3  13       52.38       35.18     32.86 o 
   4   3  13      227.31      200.12     28.47 o 
   0   4  13     1330.27     1527.71     48.69 o 
   1   4  13       29.33        2.85     35.42 o 
   2   4  13      171.55      132.46     35.33 o 
   3   4  13      192.78      157.47     34.51 o 
   1   5  13      515.13      567.97     37.76 o 
   2   5  13      101.75       92.05     28.93 o 
  -1   0  14       37.82       21.53     39.31 o 
   0   0  14      366.20      341.73     48.64 o 
   1   0  14      155.20      141.36     44.06 o 
   2   0  14     2251.07     1993.32    233.95 o 
  -1   1  14        2.70        7.39     35.90 o 
   0   1  14     1313.54     1360.98     95.07 o 
   1   1  14       18.12       18.87     34.86 o 
   2   1  14      139.77      119.94     36.01 o 
   3   1  14      171.60      118.63     57.29 o 
   0   2  14       54.00       42.74     38.95 o 
   1   2  14      242.07      225.07     31.24 o 
   2   2  14        1.59       26.83     35.05 o 
   3   2  14      340.40      316.13     48.00 o 
   1   3  14       37.96       70.92     37.47 o 
   2   3  14      367.24      286.48     38.17 o 
                                                 
